# Supplementary material for: The CBP/β-Catenin Antagonist, ICG-001, Inhibits Tumor Metastasis via Blocking of the miR-134/ITGB1 Axis-Mediated Cell Adhesion in Nasopharyngeal Carcinoma
Source: Cancers (Basel). 2022 Jun 25;14(13):3125. doi: 10.3390/cancers14133125 (PMC9264930; doi:10.3390/cancers14133125)
Supplement: Supplementary file 1 [file cancers-14-03125-s001.zip]

Archive with 4 entries (4 files):
- cancers-1581064-supplementary.pdf
- Supplementary Table S1. PicTar predicts ITGB1 as top 5 target of miR-134.xlsx
- Supplementary Table S2. Comparison of down-regulated genes from RNA sequencing with software-predicted miR-134 targets.xlsx
- Supplementary Table S3. RNA sequencing result of miR-134 overexpression in C666-1 cells.xlsx
