# Supplementary material for: The CBP/β-Catenin Antagonist, ICG-001, Inhibits Tumor Metastasis via Blocking of the miR-134/ITGB1 Axis-Mediated Cell Adhesion in Nasopharyngeal Carcinoma
Source: Cancers (Basel). 2022 Jun 25;14(13):3125. doi: 10.3390/cancers14133125 (PMC9264930; doi:10.3390/cancers14133125)
Supplement: Supplementary file 1 [file cancers-14-03125-s001.zip › Supplementary Table S1. PicTar predicts ITGB1 as top 5 target of miR-134.xlsx]

## Sheet: PicTar prediction
Supplementary Table 1. PicTar predicts ITGB1 as top 5 target of miR-134
		Rank	human Refseq Id	Gene_Name	All miRNAs predicted to target the gene	PicTar score	microRNAs with Anchor sites	predicted sites for all microRNAs embedded in the UCSC genome browser	annotation
		1	NM_004985	KRAS	All miRNA predictions	7	hsa-miR-134	Genome browser	Homo sapiens v-Ki-ras2 Kirsten rat sarcoma 2 viral oncogene homolog (KRAS2), transcript variant b, mRNA.
		2	NM_012082	ZFPM2	All miRNA predictions	6.49	hsa-miR-134	Genome browser	Homo sapiens zinc finger protein, multitype 2 (ZFPM2), mRNA.
		3	NM_016032	ZDHHC9	All miRNA predictions	6.37	hsa-miR-134	Genome browser	Homo sapiens zinc finger, DHHC domain containing 9 (ZDHHC9), mRNA.
		4	NM_005911	MAT2A	All miRNA predictions	6.1	hsa-miR-134	Genome browser	Homo sapiens methionine adenosyltransferase II, alpha (MAT2A), mRNA.
		5	NM_002211	ITGB1	All miRNA predictions	5.61	hsa-miR-134	Genome browser	Homo sapiens integrin, beta 1 (fibronectin receptor, beta polypeptide, antigen CD29 includes MDF2, MSK12) (ITGB1), transcript variant 1A, mRNA.
		6	NM_005732	RAD50	All miRNA predictions	5.53	hsa-miR-134	Genome browser	Homo sapiens RAD50 homolog (S. cerevisiae) (RAD50), transcript variant 1, mRNA.
		7	NM_005474	HDAC5	All miRNA predictions	5.27	hsa-miR-134	Genome browser	Homo sapiens histone deacetylase 5 (HDAC5), transcript variant 1, mRNA.
		8	NM_024859	MAGIX	All miRNA predictions	5.11	hsa-miR-134	Genome browser	Homo sapiens PDZ domain containing, X chromosome (FLJ21687), mRNA.
		9	NM_012264	TMEM184B	All miRNA predictions	4.81	hsa-miR-134	Genome browser	Homo sapiens chromosome 22 open reading frame 5 (C22orf5), mRNA.
		10	NM_001152	SLC25A5	All miRNA predictions	4.59	hsa-miR-134	Genome browser	Homo sapiens solute carrier family 25 (mitochondrial carrier; adenine nucleotide translocator), member 5 (SLC25A5), mRNA.
		11	NM_019063	EML4	All miRNA predictions	4.56	hsa-miR-134	Genome browser	Homo sapiens echinoderm microtubule associated protein like 4 (EML4), mRNA.
		12	NM_002712	PPP1R7	All miRNA predictions	4.31	hsa-miR-134	Genome browser	Homo sapiens protein phosphatase 1, regulatory subunit 7 (PPP1R7), mRNA.
		13	NM_014656	KIAA0040	All miRNA predictions	4.3	hsa-miR-134	Genome browser	Homo sapiens KIAA0040 gene product (KIAA0040), mRNA.
		14	NM_145187	ABCC12	All miRNA predictions	4.27	hsa-miR-134	Genome browser	Homo sapiens ATP-binding cassette, sub-family C (CFTR/MRP), member 12 (ABCC12), transcript variant A, mRNA.
		15	NM_016423	ZNF219	All miRNA predictions	4.15	hsa-miR-134	Genome browser	Homo sapiens zinc finger protein 219 (ZNF219), mRNA.
		16	NM_016279	CDH9	All miRNA predictions	4.12	hsa-miR-134	Genome browser	Homo sapiens cadherin 9, type 2 (T1-cadherin) (CDH9), mRNA.
		17	NM_015548	DST	All miRNA predictions	4.1	hsa-miR-134	Genome browser	Homo sapiens dystonin (DST), transcript variant 1eA, mRNA.
		18	NM_018387	STRBP	All miRNA predictions	4.07	hsa-miR-134	Genome browser	Homo sapiens spermatid perinuclear RNA binding protein (STRBP), mRNA.
		19	NM_003758	EIF3J	All miRNA predictions	3.98	hsa-miR-134	Genome browser	Homo sapiens eukaryotic translation initiation factor 3, subunit 1 alpha, 35kDa (EIF3S1), mRNA.
		20	NM_175636	PGM2L1	All miRNA predictions	3.97	hsa-miR-134	Genome browser	Homo sapiens core-binding factor, runt domain, alpha subunit 2; translocated to, 1; cyclin D-related (CBFA2T1), transcript variant 4, mRNA.
		21	NM_004349	RUNX1T1	All miRNA predictions	3.97	hsa-miR-134	Genome browser	Homo sapiens core-binding factor, runt domain, alpha subunit 2; translocated to, 1; cyclin D-related (CBFA2T1), transcript variant 1, mRNA.
		22	NM_003016	SRSF2	All miRNA predictions	3.9	hsa-miR-134	Genome browser	Homo sapiens splicing factor, arginine/serine-rich 2 (SFRS2), mRNA.
		23	NM_005667	RNF103	All miRNA predictions	3.84	hsa-miR-134	Genome browser	Homo sapiens ring finger protein 103 (RNF103), mRNA.
		24	NM_003466	PAX8	All miRNA predictions	3.65	hsa-miR-134	Genome browser	Homo sapiens paired box gene 8 (PAX8), transcript variant PAX8A, mRNA.
		25	NM_003860	BANF1	All miRNA predictions	3.59	hsa-miR-134	Genome browser	Homo sapiens barrier to autointegration factor 1 (BANF1), mRNA.
		26	NM_015317	PUM2	All miRNA predictions	3.58	hsa-miR-134	Genome browser	Homo sapiens pumilio homolog 2 (Drosophila) (PUM2), mRNA.
		27	NM_005585	SMAD6	All miRNA predictions	3.44	hsa-miR-134	Genome browser	Homo sapiens SMAD, mothers against DPP homolog 6 (Drosophila) (SMAD6), mRNA.
		28	NM_005378	MYCN	All miRNA predictions	3.38	hsa-miR-134	Genome browser	Homo sapiens v-myc myelocytomatosis viral related oncogene, neuroblastoma derived (avian) (MYCN), mRNA.
		29	NM_003206	TCF21	All miRNA predictions	3.38	hsa-miR-134	Genome browser	Homo sapiens transcription factor 21 (TCF21), transcript variant 2, mRNA.
		30	NM_018448	CAND1	All miRNA predictions	3.37	hsa-miR-134	Genome browser	Homo sapiens TBP-interacting protein (TIP120A), mRNA.
		31	NM_003069	SMARCA1	All miRNA predictions	3.34	hsa-miR-134	Genome browser	Homo sapiens SWI/SNF related, matrix associated, actin dependent regulator of chromatin, subfamily a, member 1 (SMARCA1), transcript variant 1, mRNA.
		32	NM_032102	SRSF8	All miRNA predictions	3.34	hsa-miR-134	Genome browser	Homo sapiens Splicing factor, arginine/serine-rich, 46kD (SRP46), mRNA.
		33	NM_005121	MED13	All miRNA predictions	3.33	hsa-miR-134	Genome browser	Homo sapiens thyroid hormone receptor associated protein 1 (THRAP1), mRNA.
		34	NM_144723	ZMAT2	All miRNA predictions	3.3	hsa-miR-134	Genome browser	Homo sapiens zinc finger, matrin type 2 (ZMAT2), mRNA.
		35	NM_004440	EPHA7	All miRNA predictions	3.23	hsa-miR-134	Genome browser	Homo sapiens EPH receptor A7 (EPHA7), mRNA.
		36	NM_004384	CSNK1G3	All miRNA predictions	3.21	hsa-miR-134	Genome browser	Homo sapiens casein kinase 1, gamma 3 (CSNK1G3), mRNA.
		37	NM_001844	COL2A1	All miRNA predictions	3.18	hsa-miR-134	Genome browser	Homo sapiens collagen, type II, alpha 1 (primary osteoarthritis, spondyloepiphyseal dysplasia, congenital) (COL2A1), transcript variant 1, mRNA.
		38	NM_206909	PSD3	All miRNA predictions	3.18	hsa-miR-134	Genome browser	Homo sapiens pleckstrin and Sec7 domain containing 3 (PSD3), transcript variant 2, mRNA.
		39	NM_003165	STXBP1	All miRNA predictions	3.13	hsa-miR-134	Genome browser	Homo sapiens syntaxin binding protein 1 (STXBP1), mRNA.
		40	NM_199351	ILDR2	All miRNA predictions	3.11	hsa-miR-134	Genome browser	Homo sapiens chromosome 1 open reading frame 32 (C1orf32), mRNA.
		41	NM_015210	MTCL1	All miRNA predictions	3.07	hsa-miR-134	Genome browser	Homo sapiens KIAA0802 (KIAA0802), mRNA.
		42	NM_014667	VGLL4	All miRNA predictions	3.07	hsa-miR-134	Genome browser	Homo sapiens vestigial like 4 (Drosophila) (VGLL4), mRNA.
		43	NM_172208	TAPBP	All miRNA predictions	3.06	hsa-miR-134	Genome browser	Homo sapiens TAP binding protein (tapasin) (TAPBP), transcript variant 2, mRNA.
		44	NM_002480	PPP1R12A	All miRNA predictions	2.97	hsa-miR-134	Genome browser	Homo sapiens protein phosphatase 1, regulatory (inhibitor) subunit 12A (PPP1R12A), mRNA.
		45	NM_002214	ITGB8	All miRNA predictions	2.96	hsa-miR-134	Genome browser	Homo sapiens integrin, beta 8 (ITGB8), mRNA.
		46	NM_002267	KPNA3	All miRNA predictions	2.94	hsa-miR-134	Genome browser	Homo sapiens karyopherin alpha 3 (importin alpha 4) (KPNA3), mRNA.
		47	NM_005011	NRF1	All miRNA predictions	2.91	hsa-miR-134	Genome browser	Homo sapiens nuclear respiratory factor 1 (NRF1), mRNA.
		48	NM_004730	ETF1	All miRNA predictions	2.86	hsa-miR-134	Genome browser	Homo sapiens eukaryotic translation termination factor 1 (ETF1), mRNA.
		49	NM_020159	SMARCAD1	All miRNA predictions	2.85	hsa-miR-134	Genome browser	Homo sapiens SWI/SNF-related, matrix-associated actin-dependent regulator of chromatin, subfamily a, containing DEAD/H box 1 (SMARCAD1), mRNA.
		50	NM_030806	C1orf21	All miRNA predictions	2.81	hsa-miR-134	Genome browser	Homo sapiens chromosome 1 open reading frame 21 (C1orf21), mRNA.
		51	NM_006022	TSC22D1	All miRNA predictions	2.78	hsa-miR-134	Genome browser	Homo sapiens transforming growth factor beta 1 induced transcript 4 (TGFB1I4), transcript variant 2, mRNA.
		52	NM_001569	IRAK1	All miRNA predictions	2.77	hsa-miR-134	Genome browser	Homo sapiens interleukin-1 receptor-associated kinase 1 (IRAK1), mRNA.
		53	NM_021649	TICAM2	All miRNA predictions	2.67	hsa-miR-134	Genome browser	Homo sapiens toll-like receptor adaptor molecule 2 (TICAM2), mRNA.
		54	NM_022130	GOLPH3	All miRNA predictions	2.62	hsa-miR-134	Genome browser	Homo sapiens golgi phosphoprotein 3 (coat-protein) (GOLPH3), mRNA.
		55	NM_014323	PATZ1	All miRNA predictions	2.61	hsa-miR-134	Genome browser	Homo sapiens zinc finger protein 278 (ZNF278), transcript variant 1, mRNA.
		56	NM_021820	TRMT11	All miRNA predictions	2.5	hsa-miR-134	Genome browser	Homo sapiens chromosome 6 open reading frame 75 (C6orf75), mRNA.
		57	NM_133176	APBB3	All miRNA predictions	2.48	hsa-miR-134	Genome browser	Homo sapiens amyloid beta (A4) precursor protein-binding, family B, member 3 (APBB3), transcript variant 6, mRNA.
		58	NM_003348	UBE2N	All miRNA predictions	2.46	hsa-miR-134	Genome browser	Homo sapiens ubiquitin-conjugating enzyme E2N (UBC13 homolog, yeast) (UBE2N), mRNA.
		59	NM_012301	MAGI2	All miRNA predictions	2.45	hsa-miR-134	Genome browser	Homo sapiens atrophin-1 interacting protein 1 (AIP1), mRNA.
		60	NM_020988	GNAO1	All miRNA predictions	2.43	hsa-miR-134	Genome browser	Homo sapiens guanine nucleotide binding protein (G protein), alpha activating activity polypeptide O (GNAO1), transcript variant 1, mRNA.
		61	NM_138333	PABIR1	All miRNA predictions	2.39	hsa-miR-134	Genome browser	Homo sapiens chromosome 9 open reading frame 42 (C9orf42), mRNA.
		62	NM_182485	XKR6	All miRNA predictions	2.38	hsa-miR-134	Genome browser	Homo sapiens cytoplasmic polyadenylation element binding protein 2 (CPEB2), transcript variant B, mRNA.
		63	NM_003605	OGT	All miRNA predictions	2.36	hsa-miR-134	Genome browser	Homo sapiens O-linked N-acetylglucosamine (GlcNAc) transferase (UDP-N-acetylglucosamine:polypeptide-N-acetylglucosaminyl transferase) (OGT), transcript variant 3, mRNA.
		64	NM_017635	KMT5B	All miRNA predictions	2.35	hsa-miR-134	Genome browser	Homo sapiens suppressor of variegation 4-20 homolog 1 (Drosophila) (SUV420H1), transcript variant 1, mRNA.
		65	NM_006561	CELF2	All miRNA predictions	2.32	hsa-miR-134	Genome browser	Homo sapiens CUG triplet repeat, RNA binding protein 2 (CUGBP2), mRNA.
		66	NM_020922	WNK3	All miRNA predictions	2.31	hsa-miR-134	Genome browser	Homo sapiens protein kinase, lysine deficient 3 (PRKWNK3), transcript variant 1, mRNA.
		67	NM_015335	MED13L	All miRNA predictions	2.3	hsa-miR-134	Genome browser	Homo sapiens thyroid hormone receptor associated protein 2 (THRAP2), mRNA.
		68	NM_013989	DIO2	All miRNA predictions	2.29	hsa-miR-134	Genome browser	Homo sapiens deiodinase, iodothyronine, type II (DIO2), transcript variant 1, mRNA.
		69	NM_032017	STK40	All miRNA predictions	2.29	hsa-miR-134	Genome browser	Homo sapiens Ser/Thr-like kinase (MGC4796), mRNA.
		70	NM_207292	MBNL1	All miRNA predictions	2.22	hsa-miR-134	Genome browser	Homo sapiens muscleblind-like (Drosophila) (MBNL1), transcript variant 2, mRNA.
		71	NM_145728	SYNM	All miRNA predictions	2.13	hsa-miR-134	Genome browser	Homo sapiens desmuslin (DMN), transcript variant A, mRNA.
		72	NM_170674	MEIS2	All miRNA predictions	2.04	hsa-miR-134	Genome browser	Homo sapiens Meis1, myeloid ecotropic viral integration site 1 homolog 2 (mouse) (MEIS2), transcript variant b, mRNA.
		73	NM_002556	OSBP	All miRNA predictions	2.02	hsa-miR-134	Genome browser	Homo sapiens oxysterol binding protein (OSBP), mRNA.
		74	NM_002545	OPCML	All miRNA predictions	1.95	hsa-miR-134	Genome browser	Homo sapiens opioid binding protein/cell adhesion molecule-like (OPCML), mRNA.
		75	NM_015094	HIC2	All miRNA predictions	1.92	hsa-miR-134	Genome browser	Homo sapiens hypermethylated in cancer 2 (HIC2), mRNA.
		76	NM_015236	ADGRL3	All miRNA predictions	1.91	hsa-miR-134	Genome browser	Homo sapiens latrophilin 3 (LPHN3), mRNA.
		77	NM_015107	PHF8	All miRNA predictions	1.91	hsa-miR-134	Genome browser	Homo sapiens PHD finger protein 8 (PHF8), mRNA.
		78	NM_004392	DACH1	All miRNA predictions	1.83	hsa-miR-134	Genome browser	Homo sapiens dachshund homolog 1 (Drosophila) (DACH1), transcript variant 3, mRNA.
		79	NM_148171	UBAP2	All miRNA predictions	1.83	hsa-miR-134	Genome browser	Homo sapiens ubiquitin associated protein 2 (UBAP2), transcript variant 3, mRNA.
		80	NM_020039	ASIC1	All miRNA predictions	1.69	hsa-miR-134	Genome browser	Homo sapiens amiloride-sensitive cation channel 2, neuronal (ACCN2), transcript variant 1, mRNA.
		81	NM_004834	MAP4K4	All miRNA predictions	1.6	hsa-miR-134	Genome browser	Homo sapiens mitogen-activated protein kinase kinase kinase kinase 4 (MAP4K4), transcript variant 1, mRNA.
		82	NM_144599	NIPA1	All miRNA predictions	1.56	hsa-miR-134	Genome browser	Homo sapiens non imprinted in Prader-Willi/Angelman syndrome 1 (NIPA1), mRNA.
		83	NM_030627	CPEB4	All miRNA predictions	1.41	hsa-miR-134	Genome browser	Homo sapiens cytoplasmic polyadenylation element binding protein 4 (CPEB4), mRNA.
		Remarks: transcription variants of the same gene excluded and each gene only counted once
