# Supplementary material for: The CBP/β-Catenin Antagonist, ICG-001, Inhibits Tumor Metastasis via Blocking of the miR-134/ITGB1 Axis-Mediated Cell Adhesion in Nasopharyngeal Carcinoma
Source: Cancers (Basel). 2022 Jun 25;14(13):3125. doi: 10.3390/cancers14133125 (PMC9264930; doi:10.3390/cancers14133125)
Supplement: Supplementary file 1 [file cancers-14-03125-s001.zip › Supplementary Table S2. Comparison of down-regulated genes from RNA sequencing with software-predicted miR-134 targets.xlsx]

## Sheet: Sheet1
Supplementary Table 2. Comparison of down-regulated genes from RNA sequencing with software-predicted miR-134 targets
RNA seq_Down-regulated	miRDB_Prediction	PicTar_Prediction	miRDB_PicTar_Shared	RNAseq_miRDB	RNAseq_PicTar_Shared	RNAseq_miRDB_PicTar_Shared
ABCA4	AASS	ABCC12	BANF1	AHNAK2	MAGIX	MAGIX
ABHD14A	ABHD11	ADGRL3	CDH9	ALDH1A1	WNK3		Count
AC000403.1	ABHD2	APBB3	COL2A1	BDNF			RNA seq Down-regulated	1118
AC002128.2	ABO	ASIC1	DIO2	C5orf66			miRDB Prediction	933
AC002400.1	ACACA	BANF1	DST	CACNA1D			PicTar Prediction	83
AC002525.1	ACER2	C1orf21	GNAO1	CYP2U1			RNA seq_miRDB_shared	27
AC003681.1	ACOT9	CAND1	ILDR2	EIF3CL			RNA seq_PicTar_shared	2
AC004066.2	ACSBG1	CDH9	ITGB1	FAT3			miRDB_PicTar_shared	39
AC004217.2	ACSF3	CELF2	ITGB8	FOXP2			RNAseq_miRDB_PicTar_shared	1
AC004223.1	ACSL1	COL2A1	KIAA0040	GLDN
AC004223.3	ACSL4	CPEB4	KPNA3	GLRA3
AC004233.1	ACSL5	CSNK1G3	KRAS	HLA-DOA
AC004466.2	ACSM2A	DACH1	MAGIX	KRT12
AC004540.2	ACVR2B	DIO2	MAP4K4	MAGIX
AC004691.1	ADAM28	DST	MAT2A	MGAT3
AC004801.1	ADAMTS2	EIF3J	MBNL1	MRVI1
AC004865.2	ADARB2	EML4	MED13	NYNRIN
AC004975.1	ADCYAP1R1	EPHA7	MED13L	PLCH2
AC005006.1	ADGRA2	ETF1	MEIS2	RAB43
AC005034.2	AEBP1	GNAO1	MYCN	SAMD9L
AC005046.1	AFF1	GOLPH3	NIPA1	SERPINE1
AC005096.1	AFF2	HDAC5	PATZ1	SLC24A2
AC005224.1	AGPAT3	HIC2	PGM2L1	SNURF
AC005324.3	AHNAK2	ILDR2	PPP1R12A	SPATA2L
AC005332.7	AIFM1	IRAK1	PPP1R7	SSX1
AC005387.2	AK5	ITGB1	PSD3	TMEM184A
AC005480.1	AKR1D1	ITGB8	PUM2	ZNF20
AC005495.1	ALDH1A1	KIAA0040	RAD50
AC005534.1	ALG9	KMT5B	RNF103
AC005540.1	AMD1	KPNA3	SLC25A5
AC005697.2	AMMECR1L	KRAS	SMAD6
AC005837.1	ANGPTL4	MAGI2	STXBP1
AC005840.4	ANGPTL6	MAGIX	SYNM
AC005906.3	ANKH	MAP4K4	TCF21
AC005912.2	ANKRD29	MAT2A	TMEM184B
AC006033.2	ANKRD50	MBNL1	TSC22D1
AC006213.4	ANKRD54	MED13	VGLL4
AC006270.1	ANKRD60	MED13L	ZDHHC9
AC006299.1	ANTXR1	MEIS2	ZFPM2
AC006330.1	AOX1	MTCL1
AC006480.2	AP5S1	MYCN
AC006518.1	APBB2	NIPA1
AC006974.2	APCDD1L	NRF1
AC007128.2	APOBEC3C	OGT
AC007610.4	ARHGAP19	OPCML
AC007728.1	ARHGEF28	OSBP
AC007750.1	ARHGEF39	PABIR1
AC007881.3	ARID4A	PATZ1
AC007923.1	ARL14EP	PAX8
AC007923.4	ARL15	PGM2L1
AC007969.2	ARL4D	PHF8
AC008013.1	ARL8B	PPP1R12A
AC008026.3	ARMC9	PPP1R7
AC008074.2	ARNTL2	PSD3
AC008555.5	ARRB1	PUM2
AC008608.2	ARRB2	RAD50
AC008669.1	ASAH1	RNF103
AC008705.1	ASF1B	RUNX1T1
AC008764.4	ASMTL	SLC25A5
AC008906.2	ASTN1	SMAD6
AC008937.2	ASXL1	SMARCA1
AC008946.1	ATF2	SMARCAD1
AC009005.1	ATP13A4	SRSF2
AC009044.1	ATP1B2	SRSF8
AC009087.1	ATP1B4	STK40
AC009163.3	ATP6AP1L	STRBP
AC009242.1	ATP6V1C1	STXBP1
AC009303.2	B3GALNT2	SYNM
AC009319.1	B3GAT1	TAPBP
AC009498.1	B3GNT9	TCF21
AC009974.1	B4GALNT1	TICAM2
AC010200.1	BACH1	TMEM184B
AC010201.2	BAGE2	TRMT11
AC010300.1	BANF1	TSC22D1
AC010306.1	BARD1	UBAP2
AC010422.6	BBS9	UBE2N
AC010536.1	BBX	VGLL4
AC010632.2	BCL2L13	WNK3
AC011330.2	BDNF	XKR6
AC011374.2	BICD1	ZDHHC9
AC011443.1	BICRA	ZFPM2
AC011472.2	BLZF1	ZMAT2
AC011479.3	BMP3	ZNF219
AC011500.3	BMS1
AC011503.2	BNC2
AC011603.2	BOLA3
AC012065.5	BPTF
AC012186.2	BRAT1
AC012213.3	BRD4
AC012362.1	BRWD1
AC012513.2	BTBD10
AC012557.1	BTG2
AC013356.3	BUB1B-PAK6
AC013429.2	C10orf126
AC013476.1	C11orf58
AC015799.1	C12orf42
AC015802.3	C17orf102
AC015849.5	C17orf51
AC015921.1	C1orf115
AC015971.1	C1RL
AC016027.1	C22orf24
AC016292.2	C2CD4A
AC016571.1	C5orf49
AC016745.1	C5orf51
AC017104.3	C5orf66
AC018410.1	C6orf120
AC018529.2	C9orf3
AC018553.2	CABP5
AC018607.1	CACHD1
AC018665.1	CACNA1D
AC018695.2	CACNB4
AC018816.2	CALCOCO2
AC019097.1	CAMK1D
AC019163.1	CAPN15
AC019186.1	CARHSP1
AC020633.1	CASC3
AC020763.3	CAVIN4
AC020915.1	CBFA2T2
AC022165.1	CCDC113
AC022239.1	CCDC149
AC022336.3	CCDC151
AC022404.1	CCDC173
AC022509.1	CCDC30
AC022960.3	CCDC77
AC023034.2	CCDC88A
AC023050.4	CCDC92
AC023509.3	CCDC93
AC023509.6	CCN4
AC023794.1	CCND1
AC023983.1	CCNG2
AC024257.4	CD207
AC024619.3	CD36
AC025031.4	CD93
AC025171.4	CD99L2
AC025176.1	CDH9
AC025437.1	CDK5
AC025578.1	CDK5R1
AC025857.2	CDKL5
AC026348.1	CDKN2A
AC026367.1	CDNF
AC026401.1	CENPJ
AC026412.2	CEP41
AC026801.1	CEP85L
AC027130.1	CFAP157
AC027271.1	CGNL1
AC027279.4	CHCHD10
AC027601.1	CHD8
AC037479.1	CHEK2
AC040162.1	CHIC1
AC040904.1	CHMP6
AC044784.2	CHRAC1
AC053503.2	CHRM3
AC055813.1	CHST3
AC055854.1	CHST9
AC060809.1	CHTF8
AC063944.1	CIAO1
AC064801.2	CIB2
AC064852.1	CISD1
AC067852.4	CISD2
AC067942.1	CISD3
AC068196.1	CLCC1
AC068580.1	CLDN16
AC068587.2	CLEC19A
AC068657.1	CLEC1A
AC068707.2	CLN6
AC068790.7	CLPB
AC068880.2	CLVS2
AC069366.2	CNOT6
AC069528.2	CNOT7
AC073073.1	CNTFR
AC073114.1	COASY
AC073367.1	COL18A1
AC073410.1	COL27A1
AC073648.1	COL2A1
AC073912.2	COL4A2
AC074194.1	COL5A2
AC074386.1	COLEC10
AC079193.2	COPS6
AC079200.1	CPEB1
AC079834.2	CPLX3
AC079880.2	CPS1
AC080013.4	CPSF6
AC083798.1	CRAMP1
AC083806.2	CREB1
AC083862.1	CREB5
AC084757.2	CREBRF
AC087257.1	CREG2
AC087392.3	CRIM1
AC087392.5	CRMP1
AC087500.1	CRTC3
AC087620.1	CRY1
AC087641.1	CRYGN
AC087752.4	CTNNA1
AC087762.2	CTNS
AC090116.1	CTTN
AC090541.1	CUL4B
AC090844.2	CXCR2
AC090912.2	CXorf40A
AC090912.3	CXorf67
AC090950.1	CYBC1
AC091057.4	CYP26A1
AC091167.2	CYP2F1
AC091563.1	CYP2U1
AC091965.5	DAB2IP
AC091987.1	DBNDD1
AC092070.2	DCAF12L1
AC092106.2	DCTN4
AC092117.2	DCX
AC092168.2	DDA1
AC092327.2	DDI2
AC092338.2	DDN
AC092422.1	DDX11
AC092574.1	DDX46
AC092656.1	DELE1
AC092681.2	DERL3
AC092685.1	DGKE
AC092718.2	DGKG
AC092800.1	DICER1
AC092828.1	DIDO1
AC092881.1	DIO2
AC092910.1	DIPK2A
AC092944.1	DLK1
AC092953.2	DNAJB12
AC093019.1	DNAJC18
AC093166.3	DNM3
AC093277.1	DNMT3A
AC093382.1	DOCK5
AC093525.9	DPH2
AC093627.3	DPP6
AC093726.2	DRP2
AC093890.1	DSG2
AC097105.1	DST
AC097478.1	DTD2
AC097493.2	DTNA
AC097634.1	DUS4L
AC098484.4	DUSP22
AC098829.1	DUSP3
AC099513.1	DUSP4
AC099524.1	EBF2
AC099548.2	EDN1
AC100821.1	EGFR
AC100854.1	EIF2AK1
AC103810.4	EIF3C
AC103952.1	EIF3CL
AC104581.4	EIF3F
AC104763.2	EIF5B
AC104820.1	ELAVL1
AC104837.2	ELF3
AC105052.2	EML6
AC105219.3	EMX2
AC105235.1	EN1
AC105285.1	ENG
AC106820.6	ENTPD6
AC106873.1	EPB41L5
AC106882.1	EPHA10
AC106895.1	EPN3
AC107909.2	EPOR
AC107918.1	ERCC6
AC108868.2	ETV4
AC109460.3	ETV6
AC109462.3	EXD1
AC110056.1	EXOC4
AC112128.1	EXOG
AC112198.2	EXTL2
AC112236.2	FA2H
AC112484.4	FAM120B
AC112496.1	FAM155A
AC114744.1	FAM168A
AC114956.1	FAM168B
AC114956.3	FAM171B
AC115618.1	FAM199X
AC116407.1	FAM19A5
AC116903.2	FAM222B
AC117500.2	FAM237A
AC119403.1	FAM43B
AC119674.1	FAM83F
AC120036.1	FAM91A1
AC123595.1	FANCA
AC124242.1	FAT2
AC124312.4	FAT3
AC124916.1	FBXO41
AC126177.7	FCHSD1
AC127024.7	FCRL5
AC127526.2	FEM1C
AC129492.4	FER
AC129492.6	FGF1
AC131159.1	FLG2
AC131392.1	FLOT2
AC132068.1	FMO2
AC132219.1	FNBP1
AC135050.5	FNDC3B
AC135279.3	FOXA1
AC136604.2	FOXP2
AC138649.1	FOXP3
AC138866.1	FOXP4
AC138932.1	FRMPD4
AC138951.1	FSD2
AC144652.1	FSTL4
AC145124.1	FSTL5
AC148477.3	FZD1
AC232323.2	G2E3
AC233280.1	GABBR1
AC234782.4	GABPB1
AC243964.2	GABRA4
AC244034.3	GABRR2
AC244093.5	GAL3ST3
AC244154.1	GDA
AC245297.1	GDF10
AC245297.3	GHR
AC245884.10	GHSR
ACOT11	GID4
ACRV1	GIGYF1
ADAMTS16	GLDN
ADAMTS9	GLG1
ADAP1	GLRA3
ADGRD1	GMEB2
ADGRV1	GNAL
ADPGK-AS1	GNAO1
ADTRP	GNAT1
AF038458.1	GNE
AF127577.2	GNPTAB
AF230666.1	GOLGA4
AF250324.1	GOLGA6L10
AFDN-DT	GOLGA6L4
AGPAT4-IT1	GOLGA6L9
AHNAK2	GOLGA7
AIRN	GPAT3
AJ003147.3	GPD2
AK3P5	GPR137
AL009178.3	GPR4
AL020995.1	GPR45
AL020997.1	GPR85
AL021068.1	GRHL3
AL021393.1	GRID1
AL021878.2	GRIK2
AL022322.2	GRIK3
AL022324.2	GSTM3
AL022334.1	GTPBP1
AL023284.4	GUCD1
AL023806.3	GYG1
AL031282.1	GYPE
AL031432.4	H6PD
AL031587.5	HEG1
AL031663.3	HELQ
AL031963.2	HIPK2
AL033397.2	HLA-DOA
AL033528.2	HLA-E
AL034550.1	HMGA2-AS1
AL035413.2	HMGN1
AL035587.1	HOOK3
AL035681.1	HORMAD2
AL049840.2	HSFX3
AL049875.1	HSP90AA1
AL078581.1	HSPA12A
AL079342.3	HYDIN
AL109613.1	IDH3A
AL109761.1	IDH3B
AL110115.2	IER3IP1
AL117379.1	IGDCC3
AL121655.1	IGF2BP1
AL121753.2	IGSF3
AL121839.1	IKZF4
AL132655.1	IL16
AL133243.2	IL1RL1
AL133284.1	IL21
AL133343.2	IL31RA
AL133485.2	IL36B
AL133520.1	ILDR2
AL135905.1	IMPAD1
AL136115.2	INTS2
AL136146.1	IPO9
AL136162.1	IQSEC2
AL136164.3	IRAK1BP1
AL136295.6	IRAK2
AL137003.2	IRX2
AL137159.1	ITGA10
AL137246.1	ITGA3
AL138733.1	ITGA9
AL138759.1	ITGB1
AL138820.1	ITGB8
AL138847.2	ITK
AL139021.1	ITSN1
AL139099.2	JADE2
AL139128.1	JAM2
AL139156.3	JMJD6
AL139385.1	JPH1
AL139407.1	KALRN
AL139811.1	KANSL2
AL158156.1	KAT6B
AL158196.1	KAT7
AL158801.1	KAT8
AL161452.1	KAZN
AL161725.1	KCNB1
AL162171.2	KCNJ8
AL162426.1	KCNK10
AL162615.1	KCNK12
AL353622.1	KCNK15
AL353748.2	KIAA0040
AL354696.1	KIAA0408
AL356234.2	KIAA1191
AL357093.2	KIAA1324
AL359073.1	KIAA1328
AL359752.1	KIAA1549L
AL359921.1	KIF1B
AL360181.2	KIF21B
AL360270.2	KIR2DL1
AL391056.1	KLB
AL391244.2	KLF8
AL391280.1	KLHL14
AL391425.1	KLHL21
AL445309.1	KPNA1
AL450384.1	KPNA3
AL451061.1	KPNA5
AL512656.1	KRAS
AL513283.1	KRT12
AL589642.2	LAIR1
AL589993.1	LAMTOR3
AL591212.2	LARP1
AL591686.2	LASP1
AL591866.1	LDLRAD4
AL591926.4	LEPR
AL606834.2	LHFPL6
AL626787.1	LIMK2
AL662791.1	LMLN
AL731569.1	LMX1B
AL731571.1	LOC100130451
ALDH1A1	LOX
ALG1L6P	LOXL2
ALMS1-IT1	LRCH1
AMDHD1	LRRC15
ANK2	LRRC28
ANKRD20A2	LRRC4B
ANKRD20A21P	LSAMP
ANKRD20A7P	LSM14A
ANKUB1	LTB
ANO1	LUZP1
ANXA2R	LVRN
AP000255.1	LY6D
AP000695.3	MAGEA9
AP000704.1	MAGEA9B
AP000759.1	MAGI3
AP000766.1	MAGIX
AP000787.1	MAIP1
AP000813.1	MAP4K3
AP000845.1	MAP4K4
AP000866.1	MAP6
AP000867.4	MAPK13
AP000892.3	MAPK4
AP001021.1	MARCKS
AP001107.1	MAT2A
AP001178.2	MATN2
AP001381.1	MBD4
AP001429.1	MBNL1
AP001496.2	MBTD1
AP001885.1	MC2R
AP002490.2	MCM10
AP003071.5	MDM1
AP003080.1	MECR
AP003096.1	MED13
AP003110.1	MED13L
AP003385.1	MEF2C
AP003717.1	MEGF10
AP004290.1	MEIOC
AP005329.1	MEIS2
AP005482.3	MEOX2
AP3B2	MFAP3L
ARHGAP11B	MFSD9
ARHGAP18	MGAT3
ARHGEF10	MGLL
ARHGEF18	MIEF1
ARHGEF5	MIGA1
ARL6IP4	MLLT6
ARR3	MMP16
ARSH	MMP17
ASB15	MMP19
ATP1B3-AS1	MMP24
ATP6V0C	MMP8
ATP6V0CP4	MMRN1
B3GALT4	MMS19
BANK1	MOCS2
BDNF	MOSPD1
BEND6	MR1
BLK	MRPL57
BLNK	MRPL58
BMP8A	MRPS11
BMPER	MRS2
BMX	MRVI1
BNIP3P25	MS4A2
BOLA2	MTERF1
BOLA2B	MTMR10
BOLL	MTPAP
BTBD16	MVB12B
BTC	MYCN
BTG3-AS1	MYO19
BX005040.4	MYO5C
BX284632.1	MYT1
BX323046.1	NAA25
BX649567.1	NAA50
C10orf90	NAT8L
C11orf42	NATD1
C15orf62	NAV2
C16orf45	NCAM1
C17orf49	NCAPG
C1S	NCSTN
C21orf62-AS1	NDNF
C21orf91-OT1	NDST1
C4orf47	NDST2
C5orf66	NECTIN1
C6orf223	NHLRC3
CACNA1B	NHS
CACNA1D	NID2
CACNA1E	NINJ2
CALR4P	NIPA1
CARNS1	NKAIN1
CASKIN1	NKD1
CATIP	NLE1
CATSPERE	NOP9
CCDC144CP	NPEPL1
CCDC148	NR6A1
CCDC163	NRBF2
CCDC169	NRCAM
CCDC180	NRIP1
CCRL1P1	NSUN5
CCZ1B	NT5E
CD79B	NUCKS1
CDH12	NUDT21
CDH26	NUP98
CDHR3	NUTF2
CEACAM8	NYNRIN
CELF5	OCRL
CFAP44-AS1	ODAPH
CFL1P1	ONECUT2
CGREF1	ORMDL3
CICP22	OSBPL8
CICP27	OSER1
CIRBP-AS1	OSMR
CKMT2	P2RX2
CLDN1	PABPC5
CLDN18	PAK6
CLDN20	PANX1
CLN3	PAQR7
COL4A2-AS2	PARP9
COL4A3	PATZ1
COLCA1	PAX7
COX6CP1	PCMTD2
CPE	PDCD6IP
CPNE8-AS1	PDCD7
CR381653.2	PDE1C
CRSP8P	PDE4C
CSNK2A3	PDE4D
CSTF3-DT	PDE5A
CTLA4	PDLIM2
CXCL13	PDPK1
CYP2D8P	PDZD8
CYP2U1	PECAM1
CYP4Z2P	PEX11A
DAGLA	PEX16
DCHS1	PGM2L1
DDX43	PHC1
DLGAP1-AS5	PHF24
DLSTP1	PHKB
DLX6-AS1	PHLPP2
DNAAF4	PIK3C2A
DNAJC28	PIK3CA
DNAJC3-DT	PIK3CB
DNAJC8P1	PISD
DNALI1	PKD2
DND1P1	PKN3
DNMBP-AS1	PLA2G15
DOCK9-DT	PLCH1
DPP10	PLCH2
DSG2-AS1	PLD1
DUX4L9	PLEKHG4B
DZANK1	PLPP6
E2F3-IT1	PLXDC2
EBF1	PLXNA1
ECT2L	PLXNA4
EEF1A1P19	PLXNC1
EEF1DP1	POLR3C
EFCAB6	POLR3H
EHD2	POR
EIF1AX-AS1	POU2F1
EIF3CL	PPM1L
ELDR	PPP1R11
ELOCP31	PPP1R12A
ERI3-IT1	PPP1R14C
ERICD	PPP1R3F
ERVFRD-3	PPP1R7
ESM1	PPP1R8
F2	PPP2R5D
FAM20A	PPP3R1
FAM242F	PREX2
FAM24B	PRKAR2A
FAM53B-AS1	PRKCB
FAR2	PRLR
FAT3	PROK1
FBLN2	PROP1
FBXL8	PRR34
FBXO10	PRR5
FCGR2C	PRRG1
FEM1AP2	PRRG4
FGF17	PSD3
FGFR3P6	PSME4
FLJ13224	PTDSS1
FLJ42969	PTGFRN
FLT3LG	PTPDC1
FNBP1P1	PTPN2
FOXD4L3	PTPRF
FOXD4L5	PTPRO
FOXG1-AS1	PUM2
FOXP2	PURA
FPGT-TNNI3K	QKI
FRMD4A	R3HDM2
FSIP2	RAB27A
FTH1P16	RAB34
FUT8-AS1	RAB36
GAGE2E	RAB3C
GAL3ST2	RAB43
GAS2	RAD50
GBP7	RAET1E
GCC2-AS1	RALGPS1
GDF7	RAP1GAP2
GFAP	RASA2
GGNBP1	RASGRF1
GGT6	RASGRP4
GK-AS1	RASSF4
GKN2	RBMS3
GLDN	RBP1
GLRA3	RELT
GLTPD2	REPS1
GLYATL1P4	REPS2
GMDS-DT	RFK
GNA15	RFTN1
GOLGA6L11P	RFX7
GPR18	RGS6
GPR182	RHOQ
GPR62	RHPN1
GPRC5D-AS1	RIC8A
GRAMD1B	RIMBP2
GREB1L	RIMS2
GS1-279B7.1	RIOX2
H2AFZP3	RMND5A
H2BFM	RNF103
HAVCR2	RNF144A
HDAC11-AS1	RNF168
HDAC1P2	RNF170
HIF1A-AS2	RNF180
HIST1H2AI	RNF212
HLA-DOA	RNF224
HLA-J	RNF8
HLA-U	ROBO2
HMGB1P14	RORA
HMGCS2	RPL15
HMGN1P36	RPS6KL1
HMGN2P20	RRAGC
HMGN2P3	RTN4
HNF1A-AS1	SALL2
HNRNPA1P59	SALL3
HNRNPA1P62	SAMD12
HOXB-AS2	SAMD9L
HOXC-AS3	SCAMP1
HS6ST1P1	SCARB1
HSP90B2P	SCN1B
HSPD1P11	SCN8A
HTD2	SDC3
IAPP	SEC11A
IFNL3	SEC62
IGFL2-AS1	SECTM1
IGHV3-32	SEMA5A
IGHVII-30-1	SERBP1
IKZF1	SERPINA6
IL10RB	SERPINE1
IL10RB-DT	SERTAD2
IL5RA	SETDB2
IMPDH1P6	SFXN1
INSL6	SGMS1
IQCN	SH3GLB1
IQUB	SH3PXD2A
ITPKB-IT1	SH3RF1
KCNE4	SH3TC2
KCNH8	SHANK3
KCNK15-AS1	SHMT1
KCNK7	SHROOM4
KCNQ1	SIK3
KDM8	SIM1
KLHL32	SKA2
KLHL7-DT	SKIDA1
KMT2E-AS1	SLAIN2
KRT12	SLAMF1
KRT18P57	SLC14A1
KRT18P61	SLC16A7
KRT19P4	SLC17A6
KRT8P33	SLC22A12
KRTAP5-1	SLC23A2
LCA5	SLC24A2
LDHAL6A	SLC25A34
LFNG	SLC25A4
LGALSL-DT	SLC25A5
LGR5	SLC28A3
LHPP	SLC30A4
LIMS2	SLC34A2
LINC00240	SLC38A1
LINC00242	SLC44A1
LINC00271	SLC46A1
LINC00659	SLC4A4
LINC00943	SLC5A1
LINC00996	SLC5A7
LINC01050	SLC6A3
LINC01060	SLC7A1
LINC01094	SLC7A5
LINC01118	SLFN5
LINC01126	SLIT3
LINC01191	SMAD6
LINC01398	SMARCD1
LINC01419	SNAI2
LINC01422	SNRPB
LINC01476	SNRPN
LINC01481	SNURF
LINC01670	SNX30
LINC01786	SOD2
LINC01842	SOGA3
LINC01973	SORBS1
LINC02014	SOS1
LINC02100	SP100
LINC02326	SP110
LINC02356	SPATA18
LINC02499	SPATA2L
LINC02542	SPATA31C1
LINC02579	SPATA31C2
LLPHP2	SPATA31D3
LRRC18	SPATC1
LRRC29	SPECC1L
LRRC37A16P	SPOPL
LRRC39	SPOUT1
LRRC69	SPPL3
LRRC70	SPRED3
LY6G5B	SPRY4
MAFTRR	SPTAN1
MAGED4	SRD5A2
MAGIX	SREBF2
MATN1-AS1	SRPX2
MCF2L-AS1	SRRM4
MED14OS	SS18
MESP1	SSBP2
MESTIT1	SSX1
MFSD4A	SSX4
MGAT2	SSX4B
MGAT3	SSX5
MID1IP1-AS1	SSX7
MINDY1	ST6GAL2
MIR1256	STARD10
MIR181B2	STAT5B
MIR1913	STAU1
MIR196A1	STIM2
MIR3198-1	STK35
MIR320C1	STOX2
MIR3681HG	STRN3
MIR3936	STUM
MIR4762	STX3
MIR548AC	STXBP1
MIR554	SUDS3
MIR5692A1	SUMO3
MIR5692C2	SUN1
MIR663AHG	SYAP1
MIR708	SYNDIG1L
MLANA	SYNM
MLLT10P1	SYNPO2
MORC2-AS1	SYNPO2L
MORF4L1P3	SYT2
MPP1	TAB1
MROH3P	TAB2
MRPL40P1	TACC1
MRVI1	TBC1D13
MTND1P21	TBC1D2
MTND4LP14	TBC1D5
MTND5P14	TBC1D7-LOC100130357
MTND5P8	TCF21
MT-TG	TCF7
MT-TI	TCHP
MT-TY	TECPR2
MUC5B	TEDDM1
MYB-AS1	TENM2
MYH7B	TENT4B
MYO15B	TESMIN
MYO16-AS1	TGFBRAP1
NAALADL2-AS2	THSD4
NANOS3	TIFAB
NAPSA	TIGD5
NBEAP1	TLR5
NCF2	TMED3
NCF4	TMEM108
NDUFA4L2	TMEM132B
NECAB1	TMEM132E
NEXN	TMEM167A
NFIA-AS1	TMEM169
NKAIN4	TMEM181
NKPD1	TMEM184A
NLRP11	TMEM184B
NOP53-AS1	TMEM200B
NPFFR1	TMEM248
NPIPA1	TMEM265
NPIPB9	TMEM50A
NPM1P29	TMEM50B
NPM1P37	TMPRSS11A
NPM1P9	TNFAIP1
NPR2	TNFRSF14
NRBF2P5	TNFSF14
NRG4	TNKS1BP1
NRSN2-AS1	TOMM7
NUDT7	TOR4A
NUTM1	TP53INP2
NYNRIN	TPCN1
OLFM2	TPM3
OLFM3	TPM4
OLFML1	TRABD2B
OR1H1P	TRAF3
OR2A42	TRDMT1
OR52N2	TRDN
OR7E125P	TREM1
OR7E12P	TREML2
OSGEPL1-AS1	TRIM27
PABPC1P11	TRIM38
PAICSP1	TRIM40
PARD3-AS1	TRIM44
PATE4	TRIM46
PCCA-AS1	TRIP11
PCDHB16	TRPM6
PCDHGB9P	TRPV4
PCDHGC3	TSC22D1
PDGFC	TSC22D2
PDZD7	TSEN34
PDZD9	TSN
PEG13	TSPOAP1
PFN1P4	TTC39C
PFN2	TTC4
PGLYRP4	TTYH2
PGM5	TTYH3
PHACTR2P1	TUBD1
PHEX	TULP3
PINLYP	TYROBP
PKHD1	UBE3A
PLCE1-AS1	UBE3D
PLCH2	UBL3
PLIN4	UBN2
PON3	UCK1
POU2F3	UCP3
POU3F1	UHRF1BP1
PPIAP14	ULK3
PPM1AP1	UMAD1
PPM1N	UNC45A
PPP1R1C	URM1
PPP1R32	USF3
PRCD	USP31
PRDX2P3	USP44
PRPF40B	USP9X
PRR7-AS1	USP9Y
PRSS27	VDAC2
PSMG3-AS1	VEGFA
PTRHD1	VEPH1
QPCT	VEZF1
QRFP	VGLL4
QRSL1P3	VPS39
RAB42	VTI1A
RAB43	VWC2
RAET1E-AS1	WDFY1
RAG1	WDR33
RANBP3L	WFDC8
RARRES2	WFIKKN2
RBBP4P2	WIPF1
RBM14-RBM4	WLS
RBM34	WWC1
RBMS2	WWOX
RF00012	XCL1
RF00017	XPO4
RF00019	XRN1
RF00093	XYLB
RF00139	YAP1
RF00181	YKT6
RF00322	YWHAZ
RF00413	ZBED4
RF00425	ZBTB1
RF00568	ZBTB40
RF00570	ZBTB41
RF01225	ZC3H13
RHOA-IT1	ZC3H7A
RIMBP3	ZCCHC4
RLIMP1	ZCRB1
RN7SKP124	ZDHHC3
RN7SKP249	ZDHHC7
RN7SKP287	ZDHHC9
RN7SL2	ZFAND3
RN7SL316P	ZFP3
RN7SL521P	ZFPM2
RN7SL566P	ZKSCAN5
RN7SL574P	ZMAT5
RN7SL605P	ZMIZ1
RN7SL76P	ZMYM4
RN7SL809P	ZNF124
RNA5SP295	ZNF131
RNA5SP323	ZNF20
RNA5SP391	ZNF25
RNA5SP527	ZNF268
RNA5SP78	ZNF28
RNASEH1-AS1	ZNF324
RNF157	ZNF326
RNF223	ZNF415
RNU1-124P	ZNF467
RNU1-36P	ZNF471
RNU1-73P	ZNF473
RNU2-65P	ZNF480
RNU4-39P	ZNF503
RNU4-49P	ZNF512
RNU5A-1	ZNF516
RNU6-1149P	ZNF544
RNU6-1178P	ZNF549
RNU6-126P	ZNF550
RNU6-1318P	ZNF552
RNU6-1337P	ZNF559
RNU6-188P	ZNF561
RNU6-197P	ZNF562
RNU6-388P	ZNF578
RNU6-407P	ZNF625
RNU6-50P	ZNF641
RNU6-520P	ZNF648
RNU6-547P	ZNF660
RNU6-677P	ZNF670
RNU6-680P	ZNF695
RNU6-689P	ZNF697
RNU6-759P	ZNF711
RNU6-800P	ZNF813
RNU6-808P	ZNF821
RNU6-80P	ZXDA
RNU6-810P	ZXDC
RNU6-850P
RNU6-91P
RNU6-945P
RNU7-110P
RNU7-180P
RNVU1-6
RNY1P13
ROM1
RORA-AS1
RP1
RPH3AL
RPL10P15
RPL12P21
RPL13AP
RPL15P18
RPL21P121
RPL23AP66
RPL23AP82
RPL26P27
RPL29P19
RPL35AP24
RPL7P46
RPL7P49
RPL7P7
RPLP1P13
RPS15AP12
RPS15AP16
RPS25P9
RPS26P54
RPS29P22
RPS3AP30
RPS3AP34
RPS3AP38
RPSAP46
RSF1-IT1
RTEL1-TNFRSF6B
RYR2
SALRNA1
SAMD9L
SAMSN1
SCIN
SCML2P2
SCO2
SDAD1P1
SDHAP3
SDR9C7
SEPT7P1
SERPINB7
SERPINE1
SH2D5
SHISA7
SLC24A2
SLC24A3
SLC25A5-AS1
SLC29A3
SLC2A11
SLC2A2
SLC34A3
SLC43A3
SLC44A3-AS1
SLC4A8
SLC5A2
SLC5A8
SLC9A5
SLCO4A1-AS1
SMCR5
SMIM6
SMUG1-AS1
SMURF2P1-LRRC37BP1
SNORA19
SNORA74D
SNORD101
SNORD11
SNORD116-24
SNORD121A
SNORD37
SNRPCP17
SNRPGP4
SNURF
SPAG8
SPATA1
SPATA12
SPATA2L
SPATA3-AS1
SPATA6L
SPDYE2B
SPON1
SPTBN5
SRD5A3-AS1
SRGAP2D
SRL
SRXN1
SSBP3-AS1
SSPN
SSX1
ST3GAL6
STARD6
STX19
SULT1C2P1
SUMO2P17
SVEP1
SYS1-DBNDD2
SYT14
TAC4
TAF10
TAS1R3
TAS2R19
TAS2R3
TAS2R31
TAS2R38
TAX1BP3
TEKT2
TEX13B
TEX46
TFAP2A-AS1
THAP12P7
TIGD6
TIRAP
TK2
TMCC1-AS1
TMEM171
TMEM184A
TMEM202-AS1
TNFSF10
TNNI1
TNXB
TPT1-AS1
TPT1P10
TPTE2P5
TRAF3IP3
TREML1
TRIM43
TRIM6
TRIM62
TRPM8
TSC22D1-AS1
TSPY11P
TVP23CP1
U2AF1L5
UBAC2-AS1
UBE2D3P2
UBE2V2P3
UCHL3
UGT1A6
UPK1A
USP27X-AS1
USP6
VAX2
VIT
VKORC1
VN1R80P
VPREB3
WDR66
WHAMMP3
WNK3
WNT1
WWP1P1
XKR3
YJEFN3
Z82188.2
Z93022.1
Z94721.2
Z97055.2
Z97832.2
Z98885.2
Z99129.3
ZNF100
ZNF157
ZNF185
ZNF20
ZNF321P
ZNF385B
ZNF404
ZNF429
ZNF460-AS1
ZNF486
ZNF503-AS1
ZNF585A
ZNF710-AS1
ZNF724
ZNF750
ZNF772
ZNF843
ZNF876P
ZSCAN32
