# Supplementary material for: The CBP/β-Catenin Antagonist, ICG-001, Inhibits Tumor Metastasis via Blocking of the miR-134/ITGB1 Axis-Mediated Cell Adhesion in Nasopharyngeal Carcinoma
Source: Cancers (Basel). 2022 Jun 25;14(13):3125. doi: 10.3390/cancers14133125 (PMC9264930; doi:10.3390/cancers14133125)
Supplement: Supplementary file 1 [file cancers-14-03125-s001.zip › Supplementary Table S3. RNA sequencing result of miR-134 overexpression in C666-1 cells.xlsx]

## Sheet: Supplementary Table 3.  RNA seq
Supplementary Table 3. RNA sequencing result of miR-134 overexpression in C666-1 cells
(Remarks: Both DEGs and non-significant genes listed)
gene_id	Treatment	Ctrl	log2FoldChange	pvalue	padj	gene_name	gene_chr	gene_start	gene_end	gene_strand	gene_length	gene_biotype	gene_description	tf_family	miR_134_count	miR_Ctrl_count	miR_134_fpkm	miR_Ctrl_fpkm
ENSG00000169627	5.25218	90.0765	-4.06544	1.12e-09	2.69e-05	BOLA2B	16	30192934	30194306	-	1365	protein_coding	bolA family member 2B [Source:HGNC Symbol;Acc:HGNC:32479]	-	6	79	0.295411	5.06114
ENSG00000275895	31.5668	225.744	-2.83279	1.41e-08	0.000133746	U2AF1L5	21	6484623	6499261	-	11119	protein_coding	U2 small nuclear RNA auxiliary factor 1 like 5 [Source:HGNC Symbol;Acc:HGNC:51830]	-	36	198	0.217593	1.55723
ENSG00000234648	61.3899	2.29188	4.67761	1.68e-08	0.000133746	AL162151.2	14	98973314	98973471	+	158	processed_pseudogene	pseudogene similar to part of ribosomal protein L3 (RPL3)	-	70	2	29.7748	1.10695
ENSG00000234665	21.041	1.39e-17	7.41668	1.27e-05	0.0447499	AL512625.3	9	62856999	62898087	-	4241	lincRNA	uncharacterized LOC403323 [Source:NCBI gene;Acc:403323]	-	24	0	0.380322	0
ENSG00000153064	1.74339	27.3731	-3.87122	1.58e-05	0.0447499	BANK1	4	101411286	102074812	+	6144	protein_coding	B cell scaffold protein with ankyrin repeats 1 [Source:HGNC Symbol;Acc:HGNC:18233]	-	2	24	0.021877	0.341597
ENSG00000257803	1.74339	27.3731	-3.87122	1.58e-05	0.0447499	AC010200.1	12	100578744	100580197	+	1454	processed_pseudogene	phosphatidylinositol glycan anchor biosynthesis, class A (PIGA) pseudogene	-	2	24	0.0924429	1.44345
ENSG00000274554	4.375	41.0538	-3.19036	1.82e-05	0.0447499	AC083806.2	12	116948738	116951422	-	2685	antisense	novel transcript, antisense to FBXW8	-	5	36	0.125151	1.1725
ENSG00000183148	7.88369	52.4544	-2.71279	1.83e-05	0.0447499	ANKRD20A2	9	40223285	40266392	+	3954	protein_coding	ankyrin repeat domain 20 family member A2 [Source:HGNC Symbol;Acc:HGNC:31979]	-	9	46	0.152973	1.01736
ENSG00000285763	20.1639	1.39e-17	7.35565	1.96e-05	0.0447499	AL358777.1	6	10659498	10692860	+	3467	antisense	novel transcript, antisense to C6orf52	-	23	0	0.445843	0
ENSG00000235852	1.39e-17	21.6727	-7.45763	1.96e-05	0.0447499	AC005540.1	2	190880797	190882059	-	919	antisense	novel transcript	-	0	19	0	1.80797
ENSG00000198155	2.62061	31.9333	-3.53981	2.06e-05	0.0447499	ZNF876P	4	212610	255985	+	2804	transcribed_unprocessed_pseudogene	zinc finger protein 876, pseudogene [Source:HGNC Symbol;Acc:HGNC:32472]	-	3	28	0.0719037	0.87324
ENSG00000141579	1.74339	26.233	-3.8101	2.3e-05	0.0458136	ZNF750	17	82829435	82840578	-	3713	protein_coding	zinc finger protein 750 [Source:HGNC Symbol;Acc:HGNC:25843]	-	2	23	0.0362004	0.541697
ENSG00000187288	19.2867	1.39e-17	7.29192	3.05e-05	0.0537143	CIDEC	3	9866711	9880254	-	1926	protein_coding	cell death inducing DFFA like effector c [Source:HGNC Symbol;Acc:HGNC:24229]	-	22	0	0.76767	0
ENSG00000232693	24.5496	1.1519	4.28752	3.37e-05	0.0537143	AC012370.1	2	65373700	65380685	-	530	sense_intronic	novel transcript, sense intronic to SPRED2	-	28	1	3.55051	0.164998
ENSG00000272345	24.5496	1.1519	4.28752	3.37e-05	0.0537143	AL031775.1	6	24700907	24701793	-	887	antisense	novel transcript, antisense to ACOT13	-	28	1	2.1215	0.0985894
ENSG00000022556	18.4096	1.39e-17	7.22524	4.78e-05	0.0593715	NLRP2	19	54953130	55001142	+	6313	protein_coding	NLR family pyrin domain containing 2 [Source:HGNC Symbol;Acc:HGNC:22948]	-	21	0	0.223559	0
ENSG00000215861	1.39e-17	19.3926	-7.29813	4.78e-05	0.0593715	AC245297.1	1	149197992	149321732	-	933	unprocessed_pseudogene	phosphodiesterase 4D interacting protein-like [Source:NCBI gene;Acc:653513]	-	0	17	0	1.59339
ENSG00000155886	0.866243	25.0929	-4.6541	4.96e-05	0.0593715	SLC24A2	9	19507452	19786928	-	10749	protein_coding	solute carrier family 24 member 2 [Source:HGNC Symbol;Acc:HGNC:10976]	-	1	22	0.0062523	0.178982
ENSG00000241983	0.866243	25.0929	-4.6541	4.96e-05	0.0593715	RN7SL566P	19	39369153	39369448	+	296	misc_RNA	RNA, 7SL, cytoplasmic 566, pseudogene [Source:HGNC Symbol;Acc:HGNC:46582]	-	1	22	0.227047	6.49957
ENSG00000243646	0.866243	25.0929	-4.6541	4.96e-05	0.0593715	IL10RB	21	33266358	33310187	+	4548	protein_coding	interleukin 10 receptor subunit beta [Source:HGNC Symbol;Acc:HGNC:5965]	-	1	22	0.014777	0.423015
ENSG00000214026	580.661	171.021	1.76291	6.51e-05	0.0623621	MRPL23	11	1947278	1984522	+	2975	protein_coding	mitochondrial ribosomal protein L23 [Source:HGNC Symbol;Acc:HGNC:10322]	-	662	150	14.9547	4.40918
ENSG00000230409	199.979	53.5945	1.89764	6.69e-05	0.0623621	TCEA1P2	3	37275693	37276598	+	906	processed_pseudogene	transcription elongation factor A1 pseudogene 2 [Source:HGNC Symbol;Acc:HGNC:29891]	-	228	47	16.9128	4.53653
ENSG00000197013	9.63802	53.5945	-2.4583	7.33e-05	0.0623621	ZNF429	19	21496682	21556270	+	5054	protein_coding	zinc finger protein 429 [Source:HGNC Symbol;Acc:HGNC:20817]	zf-C2H2	11	47	0.146273	0.813236
ENSG00000253559	1.74339	23.9529	-3.67951	7.35e-05	0.0623621	OSGEPL1-AS1	2	189762704	189765556	+	860	antisense	OSGEPL1 antisense RNA 1 [Source:HGNC Symbol;Acc:HGNC:41009]	-	2	21	0.156293	2.13538
ENSG00000272576	0.866243	23.9529	-4.58732	7.35e-05	0.0623621	AC027271.1	4	51918772	51919381	+	610	lincRNA	novel transcript	-	1	21	0.110174	3.01053
ENSG00000284602	7.88369	46.7541	-2.54719	7.37e-05	0.0623621	AL031432.4	1	25232586	25234775	+	2190	bidirectional_promoter_lncRNA	novel transcript	-	9	41	0.276189	1.63717
ENSG00000272644	17.5324	1.39e-17	7.15533	7.55e-05	0.0623621	AC097468.3	2	219069354	219069809	-	456	lincRNA	novel transcript	-	20	0	2.94763	0
ENSG00000260209	17.5324	1.39e-17	7.15533	7.55e-05	0.0623621	AP000842.3	11	125873031	125874528	-	1498	lincRNA	novel transcript	-	20	0	0.897276	0
ENSG00000200391	1.39e-17	18.2526	-7.21124	7.55e-05	0.0623621	RF00019	15	43863893	43864005	-	113	misc_RNA		-	0	16	0	12.3821
ENSG00000143443	54.3727	9.13207	2.55979	9.78e-05	0.0779727	C1orf56	1	151047740	151051986	+	2331	protein_coding	chromosome 1 open reading frame 56 [Source:HGNC Symbol;Acc:HGNC:26045]	-	62	8	1.78755	0.300124
ENSG00000261884	4.375	34.2134	-2.9282	0.000102431	0.0779727	AC040162.1	16	67929614	67936017	-	5685	protein_coding	novel transcript	-	5	30	0.0591082	0.461471
ENSG00000275017	1.74339	22.8128	-3.60949	0.000109596	0.0779727	AL353748.2	9	88391362	88391832	-	471	processed_pseudogene	developmental pluripotency associated 3 (DPPA3) pseudogene	-	2	20	0.285376	3.71332
ENSG00000278383	16.6553	1.39e-17	7.08186	0.000120499	0.0779727	AL031673.1	20	25680781	25681246	+	466	antisense	novel transcript, antisense to ZNF337	-	19	0	2.74016	0
ENSG00000279075	1.39e-17	17.1125	-7.11878	0.000120499	0.0779727	AC091965.5	5	8458842	8459183	+	342	TEC	TEC	-	0	15	0	3.83547
ENSG00000131620	1.39e-17	17.1125	-7.11878	0.000120499	0.0779727	ANO1	11	70078302	70189528	+	6021	protein_coding	anoctamin 1 [Source:HGNC Symbol;Acc:HGNC:21625]	-	0	15	0	0.217859
ENSG00000222588	1.39e-17	17.1125	-7.11878	0.000120499	0.0779727	RF00413	10	119060983	119061111	-	129	snoRNA		-	0	15	0	10.1685
ENSG00000199568	1.39e-17	17.1125	-7.11878	0.000120499	0.0779727	RNU5A-1	15	65296051	65296166	+	116	snRNA	RNA, U5A small nuclear 1 [Source:HGNC Symbol;Acc:HGNC:10211]	-	0	15	0	11.308
ENSG00000158445	28.0582	2.29188	3.55178	0.000154712	0.0974767	KCNB1	20	49293394	49484297	-	17733	protein_coding	potassium voltage-gated channel subfamily B member 1 [Source:HGNC Symbol;Acc:HGNC:6231]	-	32	2	0.121276	0.00986283
ENSG00000273183	0.866243	21.6727	-4.44371	0.000164371	0.100117	AC093726.2	7	154956429	154957107	+	679	antisense	novel transcript, antisense to PAXIP1	-	1	19	0.0989779	2.44702
ENSG00000266668	2.62061	25.0929	-3.19341	0.000167283	0.100117	MIR5692C2	7	97964405	97964481	-	77	miRNA	microRNA 5692c-2 [Source:HGNC Symbol;Acc:HGNC:43448]	-	3	22	2.61842	24.9854
ENSG00000260686	27.1811	106.037	-1.95831	0.000171447	0.100117	AC008669.1	5	122832356	122834533	+	2178	sense_overlapping	novel transcript, overlapping SNX2	-	31	93	0.956559	3.73404
ENSG00000215914	15.7781	1.39e-17	7.00445	0.000193974	0.105548	MMP23A	1	1699942	1701782	+	1017	unprocessed_pseudogene	matrix metallopeptidase 23A (pseudogene) [Source:HGNC Symbol;Acc:HGNC:7170]	-	18	0	1.18949	0
ENSG00000108342	15.7781	1.39e-17	7.00445	0.000193974	0.105548	CSF3	17	40015361	40017813	+	2220	protein_coding	colony stimulating factor 3 [Source:HGNC Symbol;Acc:HGNC:2438]	-	18	0	0.544914	0
ENSG00000149609	15.7781	1.39e-17	7.00445	0.000193974	0.105548	C20orf144	20	33662284	33665619	+	2442	protein_coding	chromosome 20 open reading frame 144 [Source:HGNC Symbol;Acc:HGNC:16137]	-	18	0	0.495376	0
ENSG00000230202	511.366	164.18	1.63847	0.000202919	0.107226	AL450405.1	6	117998975	117999448	+	474	processed_pseudogene	ribosomal protein L29 (RPL29) pseudogene	-	583	144	82.6605	26.5667
ENSG00000203734	5.25218	35.3535	-2.71893	0.000211448	0.107226	ECT2L	6	138795926	138904070	+	4624	protein_coding	epithelial cell transforming 2 like [Source:HGNC Symbol;Acc:HGNC:21118]	-	6	31	0.087205	0.58627
ENSG00000258667	3.49781	28.5131	-2.97826	0.000214972	0.107226	HIF1A-AS2	14	61715558	61751097	-	533	lincRNA	HIF1A antisense RNA 2 [Source:HGNC Symbol;Acc:HGNC:43015]	-	4	25	0.50436	4.10172
ENSG00000261423	3.49781	28.5131	-2.97826	0.000214972	0.107226	TMEM202-AS1	15	72407778	72475168	-	2713	lincRNA	TMEM202 antisense RNA 1 [Source:HGNC Symbol;Acc:HGNC:53265]	-	4	25	0.0990874	0.805831
ENSG00000167397	11.3923	54.7345	-2.25041	0.00022797	0.109766	VKORC1	16	31090842	31095980	-	2191	protein_coding	vitamin K epoxide reductase complex subunit 1 [Source:HGNC Symbol;Acc:HGNC:23663]	-	13	48	0.398758	1.91581
ENSG00000267343	19.2867	1.1519	3.94157	0.000248027	0.109766	ZNF833P	19	11680944	11686259	+	1592	transcribed_unprocessed_pseudogene	zinc finger protein 833, pseudogene [Source:HGNC Symbol;Acc:HGNC:33819]	-	22	1	0.928726	0.0549301
ENSG00000227256	19.2867	1.1519	3.94157	0.000248027	0.109766	MIS18A-AS1	21	32277863	32280988	+	769	antisense	MIS18A antisense RNA 1 [Source:HGNC Symbol;Acc:HGNC:40106]	-	22	1	1.92267	0.113718
ENSG00000239636	1.74339	20.5327	-3.45835	0.000248027	0.109766	AC004865.2	1	35569813	35577729	-	1030	antisense	uncharacterized LOC105378645 [Source:NCBI gene;Acc:105378645]	-	2	18	0.130497	1.52823
ENSG00000233334	1.74339	20.5327	-3.45835	0.000248027	0.109766	FAM53B-AS1	10	124703625	124714217	+	1760	antisense	FAM53B antisense RNA 1 [Source:HGNC Symbol;Acc:HGNC:49499]	-	2	18	0.0763705	0.894362
ENSG00000224821	1.74339	20.5327	-3.45835	0.000248027	0.109766	COL4A2-AS2	13	110456396	110463287	-	1522	antisense	COL4A2 antisense 2 [Source:HGNC Symbol;Acc:HGNC:39849]	-	2	18	0.0883127	1.03422
ENSG00000164199	4.375	31.9333	-2.82904	0.000252157	0.109766	ADGRV1	5	90529344	91164437	+	33822	protein_coding	adhesion G protein-coupled receptor V1 [Source:HGNC Symbol;Acc:HGNC:17416]	-	5	28	0.00993525	0.0723957
ENSG00000255122	3.49781	27.3731	-2.91962	0.000299755	0.118021	AC068587.2	8	12580287	12581063	+	186	processed_pseudogene	40S ribosomal protein S24 (Rps24) pseudogene	-	4	24	1.44529	11.2837
ENSG00000232648	14.901	1.39e-17	6.92265	0.000315208	0.118021	AC107214.1	4	183494938	183504494	-	559	antisense	uncharacterized LOC389247 [Source:NCBI gene;Acc:389247]	-	17	0	2.04383	0
ENSG00000187166	14.901	1.39e-17	6.92265	0.000315208	0.118021	H1FNT	12	48328980	48330279	+	1300	protein_coding	H1 histone family member N, testis specific [Source:HGNC Symbol;Acc:HGNC:24893]	-	17	0	0.878848	0
ENSG00000267526	14.901	1.39e-17	6.92265	0.000315208	0.118021	AC005702.2	17	60063004	60064782	-	1447	processed_pseudogene	UDP-N-acetyl-alpha-D-galactosamine:polypeptide N-acetylgalactosaminyltransferase 1 (GalNAc-T1) (GALNT1) pseudogene	-	17	0	0.789566	0
ENSG00000267787	14.901	1.39e-17	6.92265	0.000315208	0.118021	AC027097.2	18	57639455	57738603	+	2670	antisense	novel transcript, antisense to ATP8B1	-	17	0	0.427903	0
ENSG00000121236	1.39e-17	15.9724	-7.01998	0.000315208	0.118021	TRIM6	11	5596109	5612958	+	3947	protein_coding	tripartite motif containing 6 [Source:HGNC Symbol;Acc:HGNC:16277]	-	0	14	0	0.310181
ENSG00000271327	1.39e-17	15.9724	-7.01998	0.000315208	0.118021	AC010201.2	12	89367807	89369301	+	1495	lincRNA	novel transcript	-	0	14	0	0.818918
ENSG00000267203	7.88369	41.0538	-2.3601	0.000315485	0.118021	SNRPGP4	17	69318733	69318961	+	229	processed_pseudogene	small nuclear ribonucleoprotein polypeptide G pseudogene 4 [Source:HGNC Symbol;Acc:HGNC:39323]	-	9	36	2.64128	13.7474
ENSG00000205978	7.00653	41.0538	-2.52724	0.000315485	0.118021	NYNRIN	14	24398786	24419288	+	7955	protein_coding	NYN domain and retroviral integrase containing [Source:HGNC Symbol;Acc:HGNC:20165]	-	8	36	0.0675862	0.395746
ENSG00000169962	8.76086	43.3339	-2.2881	0.000325735	0.119981	TAS1R3	1	1331314	1335306	+	3433	protein_coding	taste 1 receptor member 3 [Source:HGNC Symbol;Acc:HGNC:15661]	-	10	38	0.195765	0.967974
ENSG00000266714	4.375	30.7932	-2.77677	0.000342416	0.122715	MYO15B	17	75588058	75626501	+	12761	protein_coding	myosin XVB [Source:HGNC Symbol;Acc:HGNC:14083]	-	5	27	0.0263326	0.185026
ENSG00000242531	2.62061	23.9529	-3.12663	0.000348534	0.122715	AC083798.1	3	122416882	122417012	-	131	unprocessed_pseudogene	pseudogene containing WD repeat domains	-	3	21	1.53907	14.0185
ENSG00000241886	2.62061	23.9529	-3.12663	0.000348534	0.122715	AC112496.1	X	30698207	30721932	+	562	sense_intronic	novel transcript, sense intronic to GK	-	3	21	0.358751	3.26766
ENSG00000111859	80.6871	20.5327	1.96894	0.000366545	0.123511	NEDD9	6	11183298	11382348	-	10359	protein_coding	neural precursor cell expressed, developmentally down-regulated 9 [Source:HGNC Symbol;Acc:HGNC:7733]	-	92	18	0.596868	0.151953
ENSG00000166391	18.4096	1.1519	3.87489	0.000376589	0.123511	MOGAT2	11	75717819	75732958	+	4139	protein_coding	monoacylglycerol O-acyltransferase 2 [Source:HGNC Symbol;Acc:HGNC:23248]	-	21	1	0.340982	0.021128
ENSG00000257838	18.4096	1.1519	3.87489	0.000376589	0.123511	OTOAP1	16	22545698	22576865	+	2661	transcribed_unprocessed_pseudogene	OTOA pseudogene 1 [Source:HGNC Symbol;Acc:HGNC:53869]	-	21	1	0.530374	0.0328631
ENSG00000178750	1.74339	19.3926	-3.3764	0.000376589	0.123511	STX19	3	94014369	94028610	-	1158	protein_coding	syntaxin 19 [Source:HGNC Symbol;Acc:HGNC:19300]	-	2	17	0.116073	1.28379
ENSG00000176222	1.74339	19.3926	-3.3764	0.000376589	0.123511	ZNF404	19	43872363	43901385	-	2479	protein_coding	zinc finger protein 404 [Source:HGNC Symbol;Acc:HGNC:19417]	zf-C2H2	2	17	0.0542203	0.599689
ENSG00000233328	142.087	42.1939	1.7492	0.000396901	0.124362	PFN1P1	1	171670517	171670939	-	423	processed_pseudogene	profilin 1 pseudogene 1 [Source:HGNC Symbol;Acc:HGNC:42989]	-	162	37	25.7385	7.64918
ENSG00000271303	13.1466	58.1547	-2.1333	0.000407477	0.124362	SRXN1	20	646615	653370	-	2698	protein_coding	sulfiredoxin 1 [Source:HGNC Symbol;Acc:HGNC:16132]	-	15	51	0.373643	1.65303
ENSG00000226976	41.2155	7.99201	2.35111	0.000411667	0.124362	COX6A1P2	6	37044860	37045189	+	330	processed_pseudogene	cytochrome c oxidase subunit 6A1 pseudogene 2 [Source:HGNC Symbol;Acc:HGNC:35239]	-	47	7	9.57176	1.85497
ENSG00000198237	8.76086	42.1939	-2.24974	0.000411667	0.124362	AC131392.1	5	69875271	69920867	+	633	unprocessed_pseudogene	glucuronidase, beta (GUSB) pseudogene	-	10	37	1.06171	5.11154
ENSG00000187678	25.4268	2.29188	3.41041	0.000419448	0.124362	SPRY4	5	142310427	142326455	-	6565	protein_coding	sprouty RTK signaling antagonist 4 [Source:HGNC Symbol;Acc:HGNC:15533]	-	29	2	0.296873	0.0266409
ENSG00000182261	28.9354	3.43186	3.03602	0.000466301	0.124362	NLRP10	11	7959424	7965426	-	2531	protein_coding	NLR family pyrin domain containing 10 [Source:HGNC Symbol;Acc:HGNC:21464]	-	33	3	0.876254	0.103653
ENSG00000266680	14.0238	59.2948	-2.06899	0.000480429	0.124362	AL135905.1	6	63571005	63572408	-	1404	antisense	novel transcript, antisense to PTP4A1	-	16	52	0.76588	3.23884
ENSG00000233013	55.2498	12.5522	2.12867	0.000489496	0.124362	FAM157B	9	138217068	138253217	+	2073	transcribed_unprocessed_pseudogene	family with sequence similarity 157 member B [Source:HGNC Symbol;Acc:HGNC:34080]	-	63	11	2.04244	0.464031
ENSG00000230658	5.25218	33.0734	-2.62306	0.000495363	0.124362	KLHL7-DT	7	23101228	23105703	-	2564	lincRNA	KLHL7 divergent transcript [Source:HGNC Symbol;Acc:HGNC:43431]	-	6	29	0.157268	0.989085
ENSG00000183458	56.127	176.721	-1.65218	0.000504384	0.124362	AC138932.1	16	14911551	14935708	+	6830	transcribed_unprocessed_pseudogene	polycystic kidney disease 1 (autosomal dominant) (PKD1) pseudogene	-	64	155	0.629749	1.98456
ENSG00000228784	14.0238	1.39e-17	6.83593	0.000517265	0.124362	LINC00954	2	19868860	19885047	+	4808	lincRNA	long intergenic non-protein coding RNA 954 [Source:HGNC Symbol;Acc:HGNC:48668]	-	16	0	0.223647	0
ENSG00000270659	14.0238	1.39e-17	6.83593	0.000517265	0.124362	AC079610.2	2	213152970	213153659	+	690	lincRNA	novel transcript	-	16	0	1.5584	0
ENSG00000248592	14.0238	1.39e-17	6.83593	0.000517265	0.124362	TMEM110-MUSTN1	3	52833121	52897562	-	6271	protein_coding	TMEM110-MUSTN1 readthrough [Source:HGNC Symbol;Acc:HGNC:38834]	-	16	0	0.171471	0
ENSG00000249839	14.0238	1.39e-17	6.83593	0.000517265	0.124362	AC011330.1	15	43663654	43684339	-	3235	unprocessed_pseudogene	histidine acid phosphatase domain containing 2A (HISPPD2A) pseudogene	-	16	0	0.332394	0
ENSG00000101162	14.0238	1.39e-17	6.83593	0.000517265	0.124362	TUBB1	20	59019254	59026654	+	3496	protein_coding	tubulin beta 1 class VI [Source:HGNC Symbol;Acc:HGNC:16257]	-	16	0	0.307579	0
ENSG00000267049	14.0238	1.39e-17	6.83593	0.000517265	0.124362	AC002398.1	19	35769144	35771028	-	427	antisense	novel transcript	-	16	0	2.51826	0
ENSG00000225783	14.0238	1.39e-17	6.83593	0.000517265	0.124362	MIAT	22	26646428	26676475	+	11829	lincRNA	myocardial infarction associated transcript [Source:HGNC Symbol;Acc:HGNC:33425]	-	16	0	0.0909034	0
ENSG00000213081	1.39e-17	14.8324	-6.91392	0.000517265	0.124362	AC012362.1	2	208360631	208361369	-	739	processed_pseudogene	actin related protein 2/3 complex, subunit 1A, 41kDa (ARPC1A) pseudogene	-	0	13	0	1.53834
ENSG00000207333	1.39e-17	14.8324	-6.91392	0.000517265	0.124362	RNU6-680P	5	75709495	75709599	-	105	snRNA	RNA, U6 small nuclear 680, pseudogene [Source:HGNC Symbol;Acc:HGNC:47643]	-	0	13	0	10.827
ENSG00000105963	1.39e-17	14.8324	-6.91392	0.000517265	0.124362	ADAP1	7	897901	955407	-	5062	protein_coding	ArfGAP with dual PH domains 1 [Source:HGNC Symbol;Acc:HGNC:16486]	-	0	13	0	0.224582
ENSG00000213385	1.39e-17	14.8324	-6.91392	0.000517265	0.124362	AC105052.2	7	102755146	102755939	+	794	processed_pseudogene	ribosomal protein L7a (RPL7A) pseudogene	-	0	13	0	1.43178
ENSG00000285931	1.39e-17	14.8324	-6.91392	0.000517265	0.124362	AC005495.1	17	69242230	69244097	+	511	antisense	novel transcript, antisense to ABCA10	-	0	13	0	2.22472
ENSG00000227195	1.39e-17	14.8324	-6.91392	0.000517265	0.124362	MIR663AHG	20	26186920	26251526	-	5252	processed_transcript	MIR663A host gene [Source:HGNC Symbol;Acc:HGNC:27662]	-	0	13	0	0.216457
ENSG00000237788	1.39e-17	14.8324	-6.91392	0.000517265	0.124362	AL162615.1	20	49829125	49831085	+	1653	processed_pseudogene	cytokine-like nuclear factor n-pac (N-PAC) pseudogene	-	0	13	0	0.68774
ENSG00000206674	1.39e-17	14.8324	-6.91392	0.000517265	0.124362	RNU6-945P	19	40299478	40299584	-	107	snRNA	RNA, U6 small nuclear 945, pseudogene [Source:HGNC Symbol;Acc:HGNC:47908]	-	0	13	0	10.6246
ENSG00000238123	7.00653	38.7737	-2.44503	0.000519431	0.124362	MID1IP1-AS1	X	38801568	38803883	-	376	antisense	MID1IP1 antisense RNA 1 [Source:HGNC Symbol;Acc:HGNC:40932]	-	8	34	1.42991	7.9076
ENSG00000167676	7.00653	38.7737	-2.44503	0.000519431	0.124362	PLIN4	19	4502180	4518465	-	6502	protein_coding	perilipin 4 [Source:HGNC Symbol;Acc:HGNC:29393]	-	8	34	0.0826896	0.457284
ENSG00000139292	25.4268	90.0765	-1.81899	0.000564393	0.125241	LGR5	12	71439770	71586310	+	5251	protein_coding	leucine rich repeat containing G protein-coupled receptor 5 [Source:HGNC Symbol;Acc:HGNC:4504]	-	29	79	0.371162	1.31565
ENSG00000218890	17.5324	1.1519	3.80498	0.000575412	0.125241	NUFIP1P	6	66093431	66094909	-	1479	processed_pseudogene	NUFIP1P, FMR1 interacting protein 1 pseudogene [Source:HGNC Symbol;Acc:HGNC:8058]	-	20	1	0.908803	0.059127
ENSG00000227253	17.5324	1.1519	3.80498	0.000575412	0.125241	AL158834.2	10	32266289	32269474	+	1109	antisense	novel transcript	-	20	1	1.21201	0.0788537
ENSG00000228695	17.5324	1.1519	3.80498	0.000575412	0.125241	CES1P1	16	55760566	55793960	+	3195	transcribed_unprocessed_pseudogene	carboxylesterase 1 pseudogene 1 [Source:HGNC Symbol;Acc:HGNC:18546]	-	20	1	0.420695	0.0273705
ENSG00000092850	1.74339	18.2526	-3.28951	0.000575412	0.125241	TEKT2	1	36084075	36088275	+	1978	protein_coding	tektin 2 [Source:HGNC Symbol;Acc:HGNC:11725]	-	2	16	0.0679535	0.707371
ENSG00000272885	1.74339	18.2526	-3.28951	0.000575412	0.125241	AC092574.1	4	416118	416537	-	420	lincRNA	novel transcript	-	2	16	0.320029	3.33138
ENSG00000248599	1.74339	18.2526	-3.28951	0.000575412	0.125241	FLJ42969	8	101052054	101076251	+	1948	lincRNA	uncharacterized LOC441374 [Source:NCBI gene;Acc:441374]	-	2	16	0.069	0.718265
ENSG00000253284	1.74339	18.2526	-3.28951	0.000575412	0.125241	AC092828.1	12	19147074	19154659	+	5391	sense_intronic	novel transcript	-	2	16	0.0249327	0.25954
ENSG00000258378	1.74339	18.2526	-3.28951	0.000575412	0.125241	AL139021.1	14	58398557	58427125	+	436	antisense	novel transcript, antisense to TIMM9	-	2	16	0.308284	3.20913
ENSG00000170426	0.866243	18.2526	-4.19732	0.000575412	0.125241	SDR9C7	12	56923154	56934405	-	1765	protein_coding	short chain dehydrogenase/reductase family 9C member 7 [Source:HGNC Symbol;Acc:HGNC:29958]	-	1	16	0.0380771	0.792737
ENSG00000139344	16.6553	63.855	-1.92976	0.000640504	0.133241	AMDHD1	12	95943293	95968716	+	2686	protein_coding	amidohydrolase domain containing 1 [Source:HGNC Symbol;Acc:HGNC:28577]	-	19	56	0.475396	1.82321
ENSG00000257557	30.6897	4.57188	2.71819	0.000660977	0.133241	PPP1R12A-AS1	12	79934901	79942712	+	3234	bidirectional_promoter_lncRNA	PPP1R12A antisense RNA 1 [Source:HGNC Symbol;Acc:HGNC:51903]	-	35	4	0.727338	0.108162
ENSG00000188738	2.62061	21.6727	-2.98302	0.000739506	0.133241	FSIP2	2	185738895	185833290	+	23494	protein_coding	fibrous sheath interacting protein 2 [Source:HGNC Symbol;Acc:HGNC:21675]	-	3	19	0.00858168	0.0707213
ENSG00000284644	16.6553	62.715	-1.90381	0.000754736	0.133241	AC074386.1	7	144251264	144355707	-	2187	antisense	novel transcript, antisense to OR2A1 and ARHGEF5	-	19	55	0.583866	2.19921
ENSG00000159173	25.4268	86.6563	-1.76322	0.000815388	0.133241	TNNI1	1	201403768	201429866	-	7524	protein_coding	troponin I1, slow skeletal type [Source:HGNC Symbol;Acc:HGNC:11945]	-	29	76	0.259034	0.883321
ENSG00000275793	8.76086	39.9137	-2.16981	0.00083827	0.133241	RIMBP3	22	18605815	18611919	-	6105	protein_coding	RIMS binding protein 3 [Source:HGNC Symbol;Acc:HGNC:29344]	-	10	35	0.110084	0.501344
ENSG00000175984	13.1466	1.39e-17	6.74367	0.00085757	0.133241	DENND2C	1	114582848	114670422	-	7413	protein_coding	DENN domain containing 2C [Source:HGNC Symbol;Acc:HGNC:24748]	-	15	0	0.135989	0
ENSG00000285519	13.1466	1.39e-17	6.74367	0.00085757	0.133241	AC104781.2	2	54768492	54801540	-	562	antisense		-	15	0	1.79375	0
ENSG00000251131	13.1466	1.39e-17	6.74367	0.00085757	0.133241	AC025171.3	5	43018429	43024247	+	553	antisense	novel transcript	-	15	0	1.82295	0
ENSG00000241026	13.1466	1.39e-17	6.74367	0.00085757	0.133241	AC105910.1	8	22389865	22390655	-	483	unprocessed_pseudogene	ribosomal protein L21 (RPL21) pseudogene	-	15	0	2.08714	0
ENSG00000151704	13.1466	1.39e-17	6.74367	0.00085757	0.133241	KCNJ1	11	128836315	128867373	-	4637	protein_coding	potassium voltage-gated channel subfamily J member 1 [Source:HGNC Symbol;Acc:HGNC:6255]	-	15	0	0.217401	0
ENSG00000271500	13.1466	1.39e-17	6.74367	0.00085757	0.133241	AC005183.1	12	1695830	1698044	-	1979	processed_pseudogene	SDA1 domain containing 1 (SDAD1) pseudogene	-	15	0	0.509394	0
ENSG00000261441	13.1466	1.39e-17	6.74367	0.00085757	0.133241	AC124068.2	15	89335053	89336161	+	1109	antisense	novel transcript, antisense to POLG	-	15	0	0.909008	0
ENSG00000264796	13.1466	1.39e-17	6.74367	0.00085757	0.133241	MIR5009	15	89883931	89884030	-	100	miRNA	microRNA 5009 [Source:HGNC Symbol;Acc:HGNC:43458]	-	15	0	10.0809	0
ENSG00000266821	13.1466	1.39e-17	6.74367	0.00085757	0.133241	AC018521.7	17	47879472	47882398	-	2927	lincRNA	novel transcript	-	15	0	0.344411	0
ENSG00000228643	12.2695	1.39e-17	6.64509	0.00085757	0.133241	AC079779.2	2	286419	301515	+	922	processed_transcript	novel transcript	-	14	0	1.02048	0
ENSG00000153246	12.2695	1.39e-17	6.64509	0.00085757	0.133241	PLA2R1	2	159932006	160062610	-	15357	protein_coding	phospholipase A2 receptor 1 [Source:HGNC Symbol;Acc:HGNC:9042]	-	14	0	0.0612674	0
ENSG00000240303	12.2695	1.39e-17	6.64509	0.00085757	0.133241	ACAD11	3	132558138	132660723	-	5674	protein_coding	acyl-CoA dehydrogenase family member 11 [Source:HGNC Symbol;Acc:HGNC:30211]	-	14	0	0.165824	0
ENSG00000273444	12.2695	1.39e-17	6.64509	0.00085757	0.133241	AC006023.2	7	40107288	40107454	+	167	unprocessed_pseudogene	methionyl aminopeptidase 2 (METAP2) pseudogene	-	14	0	5.63404	0
ENSG00000272267	12.2695	1.39e-17	6.64509	0.00085757	0.133241	AC021242.3	8	9555144	9556520	-	1377	antisense	novel transcript, antisense to TNKS	-	14	0	0.683285	0
ENSG00000254432	12.2695	1.39e-17	6.64509	0.00085757	0.133241	AC113143.1	8	60808735	60809606	-	301	antisense	novel transcript	-	14	0	3.12586	0
ENSG00000234134	12.2695	1.39e-17	6.64509	0.00085757	0.133241	AL158835.2	10	125718771	125719365	-	300	sense_intronic	novel transcript	-	14	0	3.13628	0
ENSG00000183542	12.2695	1.39e-17	6.64509	0.00085757	0.133241	KLRC4	12	10407382	10409757	-	930	protein_coding	killer cell lectin like receptor C4 [Source:HGNC Symbol;Acc:HGNC:6377]	-	14	0	1.0117	0
ENSG00000228808	12.2695	1.39e-17	6.64509	0.00085757	0.133241	HMGB3P4	13	99372173	99372686	+	514	processed_pseudogene	high mobility group box 3 pseudogene 4 [Source:HGNC Symbol;Acc:HGNC:39104]	-	14	0	1.83051	0
ENSG00000268295	12.2695	1.39e-17	6.64509	0.00085757	0.133241	POLR3GP1	14	91603173	91603433	-	261	transcribed_processed_pseudogene	RNA polymerase III subunit G pseudogene 1 [Source:HGNC Symbol;Acc:HGNC:23345]	-	14	0	3.60492	0
ENSG00000233602	1.39e-17	13.6923	-6.79944	0.00085757	0.133241	ERI3-IT1	1	44243408	44244273	-	619	sense_intronic	ERI3 intronic transcript 1 [Source:HGNC Symbol;Acc:HGNC:41431]	-	0	12	0	1.69529
ENSG00000236390	1.39e-17	13.6923	-6.79944	0.00085757	0.133241	AC092800.1	1	201673105	201674144	-	579	antisense	novel transcript	-	0	12	0	1.81241
ENSG00000152049	1.39e-17	13.6923	-6.79944	0.00085757	0.133241	KCNE4	2	223051814	223198399	+	4124	protein_coding	potassium voltage-gated channel subfamily E regulatory subunit 4 [Source:HGNC Symbol;Acc:HGNC:6244]	-	0	12	0	0.254458
ENSG00000237838	1.39e-17	13.6923	-6.79944	0.00085757	0.133241	AC092422.1	3	24687919	25174305	+	584	lincRNA	novel transcript	-	0	12	0	1.79689
ENSG00000276545	1.39e-17	13.6923	-6.79944	0.00085757	0.133241	PCDHGB9P	5	141439853	141442449	+	2297	unprocessed_pseudogene	protocadherin gamma subfamily B, 9 pseudogene [Source:HGNC Symbol;Acc:HGNC:15688]	-	0	12	0	0.45685
ENSG00000249140	1.39e-17	13.6923	-6.79944	0.00085757	0.133241	PRDX2P3	5	179572156	179572741	+	586	processed_pseudogene	peroxiredoxin 2 pseudogene 3 [Source:HGNC Symbol;Acc:HGNC:44968]	-	0	12	0	1.79076
ENSG00000199226	1.39e-17	13.6923	-6.79944	0.00085757	0.133241	RNU6-50P	X	46517766	46517868	+	103	snRNA	RNA, U6 small nuclear 50, pseudogene [Source:HGNC Symbol;Acc:HGNC:10229]	-	0	12	0	10.1882
ENSG00000228744	1.39e-17	13.6923	-6.79944	0.00085757	0.133241	RPS3AP30	8	7122857	7123704	+	848	processed_pseudogene	ribosomal protein S3a pseudogene 30 [Source:HGNC Symbol;Acc:HGNC:35538]	-	0	12	0	1.23748
ENSG00000172508	1.39e-17	13.6923	-6.79944	0.00085757	0.133241	CARNS1	11	67414968	67425607	+	5670	protein_coding	carnosine synthase 1 [Source:HGNC Symbol;Acc:HGNC:29268]	-	0	12	0	0.185077
ENSG00000285813	1.39e-17	13.6923	-6.79944	0.00085757	0.133241	AP000813.1	11	105995185	105999213	+	3770	antisense	novel transcript, antisense to MSANTD4	-	0	12	0	0.278352
ENSG00000274737	1.39e-17	13.6923	-6.79944	0.00085757	0.133241	AC004466.2	12	47817451	47817966	-	516	sense_intronic	novel transcript, sense intronic to HDAC7	-	0	12	0	2.03369
ENSG00000260318	1.39e-17	13.6923	-6.79944	0.00085757	0.133241	COX6CP1	16	11903923	11904137	-	215	processed_pseudogene	cytochrome c oxidase subunit 6C pseudogene 1 [Source:HGNC Symbol;Acc:HGNC:2286]	-	0	12	0	4.88086
ENSG00000261131	1.39e-17	13.6923	-6.79944	0.00085757	0.133241	AC012186.2	16	46660696	46661591	-	321	sense_intronic	novel transcript	-	0	12	0	3.26911
ENSG00000260213	1.39e-17	13.6923	-6.79944	0.00085757	0.133241	AC092718.2	16	81016792	81035759	-	3393	antisense	uncharacterized LOC107984858 [Source:NCBI gene;Acc:107984858]	-	0	12	0	0.309279
ENSG00000264968	1.39e-17	13.6923	-6.79944	0.00085757	0.133241	AC090844.2	17	39927742	39939601	+	965	lincRNA	leucine rich repeat containing 3C [Source:NCBI gene;Acc:100505591]	-	0	12	0	1.08745
ENSG00000271366	1.39e-17	13.6923	-6.79944	0.00085757	0.133241	AC002128.2	19	35251440	35253639	-	618	antisense	novel transcript	-	0	12	0	1.69803
ENSG00000266903	4.375	27.3731	-2.60757	0.000872039	0.133241	AC243964.2	19	44632199	44718759	-	1418	antisense	novel transcript, antisense to CEACAM16, CEACAM19, PVR & IGSF23	-	5	24	0.236975	1.48009
ENSG00000261560	29.8125	4.57188	2.67654	0.000883969	0.133241	AC007216.3	16	11881075	11882569	-	1495	sense_intronic	novel transcript, sense intronic to GSPT1	-	34	4	1.52843	0.233977
ENSG00000243926	16.6553	1.1519	3.73152	0.000884859	0.133241	TIPARP-AS1	3	156671862	156674378	-	1254	bidirectional_promoter_lncRNA	TIPARP antisense RNA 1 [Source:HGNC Symbol;Acc:HGNC:41028]	-	19	1	1.01827	0.0697359
ENSG00000085514	16.6553	1.1519	3.73152	0.000884859	0.133241	PILRA	7	100367530	100400099	+	2006	protein_coding	paired immunoglobin like type 2 receptor alpha [Source:HGNC Symbol;Acc:HGNC:20396]	-	19	1	0.636547	0.0435936
ENSG00000271930	16.6553	1.1519	3.73152	0.000884859	0.133241	AC016877.3	8	98943595	98944098	+	504	lincRNA	novel transcript	-	19	1	2.53356	0.173509
ENSG00000225083	16.6553	1.1519	3.73152	0.000884859	0.133241	GRTP1-AS1	13	113351673	113361868	+	1177	antisense	GRTP1 antisense RNA 1 [Source:HGNC Symbol;Acc:HGNC:39917]	-	19	1	1.08489	0.074298
ENSG00000231028	0.866243	17.1125	-4.10486	0.000884859	0.133241	LINC00271	6	135497801	135716055	+	3825	lincRNA	long intergenic non-protein coding RNA 271 [Source:HGNC Symbol;Acc:HGNC:32526]	-	1	15	0.0175702	0.342936
ENSG00000267216	0.866243	17.1125	-4.10486	0.000884859	0.133241	AC020915.1	19	58278966	58315197	+	4227	protein_coding	novel transcript	-	1	15	0.0158992	0.310322
ENSG00000187952	12.2695	50.1743	-2.01937	0.000890608	0.133268	HS6ST1P1	1	21428303	21429536	+	1234	processed_pseudogene	heparan sulfate 6-O-sulfotransferase 1 pseudogene 1 [Source:HGNC Symbol;Acc:HGNC:31835]	-	14	44	0.762467	3.11811
ENSG00000205609	56.127	165.32	-1.55603	0.00104677	0.155663	EIF3CL	16	28379579	28403879	-	3091	protein_coding	eukaryotic translation initiation factor 3 subunit C like [Source:HGNC Symbol;Acc:HGNC:26347]	-	64	145	1.39152	4.10226
ENSG00000276718	2.62061	20.5327	-2.90547	0.00108459	0.159308	AC005840.4	12	6466537	6467135	+	599	antisense	novel transcript, antisense to VAMP1	-	3	18	0.336591	2.62784
ENSG00000240770	2.62061	20.5327	-2.90547	0.00108459	0.159308	C21orf91-OT1	21	17763315	17792523	-	998	lincRNA	C21orf91 overlapping transcript 1 [Source:HGNC Symbol;Acc:HGNC:16729]	-	3	18	0.202022	1.57723
ENSG00000251095	7.00653	35.3535	-2.31221	0.00111107	0.16077	AC097478.1	4	89551356	89726752	+	6069	antisense	novel transcript	-	8	31	0.0885892	0.446682
ENSG00000265490	11.3923	46.7541	-2.02356	0.00114297	0.16077	AP001178.2	18	706523	707648	+	326	antisense	novel transcript, antisense to ENOSF1	-	13	41	2.67999	10.9982
ENSG00000280195	22.7953	2.29188	3.25368	0.0011736	0.16077	AC245140.2	X	154396878	154398816	-	1939	antisense	novel transcript, antisense to RPL10	-	26	2	0.901164	0.0901999
ENSG00000121858	3.49781	23.9529	-2.72791	0.0011736	0.16077	TNFSF10	3	172505508	172523507	-	3473	protein_coding	TNF superfamily member 10 [Source:HGNC Symbol;Acc:HGNC:11925]	-	4	21	0.077404	0.528772
ENSG00000200731	3.49781	23.9529	-2.72791	0.0011736	0.16077	RNU1-124P	8	43073474	43073618	+	145	snRNA	RNA, U1 small nuclear 124, pseudogene [Source:HGNC Symbol;Acc:HGNC:48466]	-	4	21	1.85396	12.665
ENSG00000145451	5.25218	29.6532	-2.46614	0.00118483	0.16077	GLRA3	4	174636914	174829314	-	9599	protein_coding	glycine receptor alpha 3 [Source:HGNC Symbol;Acc:HGNC:4328]	-	6	26	0.0420081	0.236865
ENSG00000156234	4.375	26.233	-2.54645	0.00119746	0.16077	CXCL13	4	77511753	77611834	+	1431	protein_coding	C-X-C motif chemokine ligand 13 [Source:HGNC Symbol;Acc:HGNC:10639]	-	5	23	0.234822	1.40554
ENSG00000251348	4.375	26.233	-2.54645	0.00119746	0.16077	HSPD1P11	5	95768999	95770700	+	1702	processed_pseudogene	heat shock protein family D (Hsp60) member 1 pseudogene 11 [Source:HGNC Symbol;Acc:HGNC:35142]	-	5	23	0.197432	1.18174
ENSG00000158792	37.7069	115.158	-1.60699	0.00120271	0.16077	SPATA2L	16	89696343	89701705	-	2482	protein_coding	spermatogenesis associated 2 like [Source:HGNC Symbol;Acc:HGNC:28393]	-	43	101	1.16433	3.55855
ENSG00000285600	36.8297	7.99201	2.18935	0.00135615	0.16077	AC023593.1	3	127620106	127629049	-	2779	antisense		-	42	7	1.01571	0.220274
ENSG00000198879	36.8297	7.99201	2.18935	0.00135615	0.16077	SFMBT2	10	7158624	7411486	-	9953	protein_coding	Scm like with four mbt domains 2 [Source:HGNC Symbol;Acc:HGNC:20256]	-	42	7	0.283598	0.0615032
ENSG00000231868	15.7781	1.1519	3.6541	0.00136958	0.16077	AL031848.1	1	6443034	6447006	-	351	antisense	novel transcript, antisense to ESPN	-	18	1	3.44646	0.249142
ENSG00000273437	15.7781	1.1519	3.6541	0.00136958	0.16077	AC108673.3	3	129163606	129163940	-	335	lincRNA	novel transcript	-	18	1	3.61107	0.261041
ENSG00000226380	15.7781	1.1519	3.6541	0.00136958	0.16077	LINC-PINT	7	130876809	130913310	-	6619	lincRNA	long intergenic non-protein coding RNA, p53 induced transcript [Source:NCBI gene;Acc:378805]	-	18	1	0.182763	0.0132118
ENSG00000228031	15.7781	1.1519	3.6541	0.00136958	0.16077	AC078842.1	7	137344930	137354483	-	2240	lincRNA	novel transcript	-	18	1	0.540048	0.0390396
ENSG00000243104	0.866243	15.9724	-4.00607	0.00136958	0.16077	MTND4LP14	2	120213344	120213631	+	288	processed_pseudogene	MT-ND4L pseudogene 14 [Source:HGNC Symbol;Acc:HGNC:42248]	-	1	14	0.233354	4.25098
ENSG00000239835	0.866243	15.9724	-4.00607	0.00136958	0.16077	AC092910.1	3	120028740	120029868	+	1129	processed_pseudogene	presenilin associated, rhomboid-like (PARL) pseudogene	-	1	14	0.059527	1.0844
ENSG00000229263	0.866243	15.9724	-4.00607	0.00136958	0.16077	AC004691.1	7	30796691	30803410	-	547	antisense	novel transcript	-	1	14	0.122863	2.23818
ENSG00000126752	0.866243	15.9724	-4.00607	0.00136958	0.16077	SSX1	X	48255317	48267444	+	1298	protein_coding	SSX family member 1 [Source:HGNC Symbol;Acc:HGNC:11335]	-	1	14	0.0517766	0.943207
ENSG00000162148	0.866243	15.9724	-4.00607	0.00136958	0.16077	PPP1R32	11	61481120	61490931	+	2400	protein_coding	protein phosphatase 1 regulatory subunit 32 [Source:HGNC Symbol;Acc:HGNC:28869]	-	1	14	0.0280025	0.510118
ENSG00000137877	0.866243	15.9724	-4.00607	0.00136958	0.16077	SPTBN5	15	41848144	41894077	-	12338	protein_coding	spectrin beta, non-erythrocytic 5 [Source:HGNC Symbol;Acc:HGNC:15680]	-	1	14	0.00544707	0.0992286
ENSG00000277491	0.866243	15.9724	-4.00607	0.00136958	0.16077	AC087392.5	17	795306	795794	+	489	lincRNA	novel transcript	-	1	14	0.137436	2.50365
ENSG00000213033	11.3923	1.39e-17	6.53928	0.00143701	0.16077	AURKAP1	1	220266706	220267917	-	1212	transcribed_processed_pseudogene	aurora kinase A pseudogene 1 [Source:HGNC Symbol;Acc:HGNC:18611]	-	13	0	0.720856	0
ENSG00000077522	11.3923	1.39e-17	6.53928	0.00143701	0.16077	ACTN2	1	236686454	236764631	+	5530	protein_coding	actinin alpha 2 [Source:HGNC Symbol;Acc:HGNC:164]	-	13	0	0.157989	0
ENSG00000225808	11.3923	1.39e-17	6.53928	0.00143701	0.16077	DNAJC19P5	2	177229191	177229506	-	316	processed_pseudogene	DnaJ heat shock protein family (Hsp40) member C19 pseudogene 5 [Source:HGNC Symbol;Acc:HGNC:45068]	-	13	0	2.7648	0
ENSG00000010327	11.3923	1.39e-17	6.53928	0.00143701	0.16077	STAB1	3	52495338	52524495	+	10588	protein_coding	stabilin 1 [Source:HGNC Symbol;Acc:HGNC:18628]	-	13	0	0.0825159	0
ENSG00000226291	11.3923	1.39e-17	6.53928	0.00143701	0.16077	AC091729.2	7	1080863	1082178	+	302	antisense	novel transcript	-	13	0	2.89297	0
ENSG00000203523	11.3923	1.39e-17	6.53928	0.00143701	0.16077	TAS2R2P	7	12491095	12492004	+	910	processed_pseudogene	taste 2 receptor member 2, pseudogene [Source:HGNC Symbol;Acc:HGNC:20615]	-	13	0	0.960086	0
ENSG00000240395	11.3923	1.39e-17	6.53928	0.00143701	0.16077	RPL5P23	8	42341767	42342634	-	868	processed_pseudogene	ribosomal protein L5 pseudogene 23 [Source:HGNC Symbol;Acc:HGNC:36553]	-	13	0	1.00654	0
ENSG00000255325	11.3923	1.39e-17	6.53928	0.00143701	0.16077	AC108136.1	8	122485515	122489815	-	631	lincRNA	novel transcript	-	13	0	1.38459	0
ENSG00000270137	11.3923	1.39e-17	6.53928	0.00143701	0.16077	AF230666.2	8	132826179	132826903	+	725	sense_intronic	novel transcript, intronic to PHF20L1	-	13	0	1.20507	0
ENSG00000255129	11.3923	1.39e-17	6.53928	0.00143701	0.16077	AP000880.1	11	113278437	113314437	-	958	antisense	uncharacterized LOC105369499 [Source:NCBI gene;Acc:105369499]	-	13	0	0.911981	0
ENSG00000205913	11.3923	1.39e-17	6.53928	0.00143701	0.16077	SRRM2-AS1	16	2737076	2752600	-	5858	antisense	SRRM2 antisense RNA 1 [Source:HGNC Symbol;Acc:HGNC:44162]	-	13	0	0.149143	0
ENSG00000261744	11.3923	1.39e-17	6.53928	0.00143701	0.16077	AC116552.1	16	88512960	88531053	-	733	antisense	novel transcript, antisense to ZFPM1	-	13	0	1.19192	0
ENSG00000267750	11.3923	1.39e-17	6.53928	0.00143701	0.16077	RUNDC3A-AS1	17	44299574	44315315	-	5403	antisense	RUNDC3A antisense RNA 1 [Source:HGNC Symbol;Acc:HGNC:51344]	-	13	0	0.161702	0
ENSG00000167183	11.3923	1.39e-17	6.53928	0.00143701	0.16077	PRR15L	17	47951967	47957878	-	1519	protein_coding	proline rich 15 like [Source:HGNC Symbol;Acc:HGNC:28149]	-	13	0	0.575167	0
ENSG00000234271	11.3923	1.39e-17	6.53928	0.00143701	0.16077	Z98752.2	20	43523261	43523572	-	312	processed_pseudogene	transmembrane protein 14C (TMEM14C) pseudogene	-	13	0	2.80025	0
ENSG00000160469	11.3923	1.39e-17	6.53928	0.00143701	0.16077	BRSK1	19	55282072	55312533	+	3841	protein_coding	BR serine/threonine kinase 1 [Source:HGNC Symbol;Acc:HGNC:18994]	-	13	0	0.227461	0
ENSG00000230415	1.39e-17	12.5522	-6.67509	0.00143701	0.16077	LINC01786	1	1275223	1280420	+	513	lincRNA	long intergenic non-protein coding RNA 1786 [Source:HGNC Symbol;Acc:HGNC:52575]	-	0	11	0	1.87512
ENSG00000279946	1.39e-17	12.5522	-6.67509	0.00143701	0.16077	AC244034.3	1	206541758	206544892	+	3135	TEC	novel transcript, sense intronic to RASSF5	-	0	11	0	0.306838
ENSG00000207086	1.39e-17	12.5522	-6.67509	0.00143701	0.16077	RF00019	2	9615267	9615373	+	107	misc_RNA		-	0	11	0	8.99006
ENSG00000279507	1.39e-17	12.5522	-6.67509	0.00143701	0.16077	AC112484.4	3	128914833	128915060	-	228	TEC	TEC	-	0	11	0	4.21902
ENSG00000163347	1.39e-17	12.5522	-6.67509	0.00143701	0.16077	CLDN1	3	190305701	190322475	-	3663	protein_coding	claudin 1 [Source:HGNC Symbol;Acc:HGNC:2032]	-	0	11	0	0.262609
ENSG00000248240	1.39e-17	12.5522	-6.67509	0.00143701	0.16077	AC114956.1	5	43515274	43525310	+	512	antisense	novel transcript	-	0	11	0	1.87878
ENSG00000244349	1.39e-17	12.5522	-6.67509	0.00143701	0.16077	AL662791.1	6	28986800	28988536	+	317	antisense	HLA complex group 16	-	0	11	0	3.0345
ENSG00000226220	1.39e-17	12.5522	-6.67509	0.00143701	0.16077	CICP22	7	39796593	39797911	-	1319	processed_pseudogene	capicua transcriptional repressor pseudogene 22 [Source:HGNC Symbol;Acc:HGNC:48838]	-	0	11	0	0.729292
ENSG00000274510	1.39e-17	12.5522	-6.67509	0.00143701	0.16077	RF00017	9	125417305	125417586	+	282	misc_RNA		-	0	11	0	3.41112
ENSG00000261476	1.39e-17	12.5522	-6.67509	0.00143701	0.16077	AC009163.3	16	75458252	75460017	-	852	sense_intronic	novel transcript	-	0	11	0	1.12903
ENSG00000214708	1.39e-17	12.5522	-6.67509	0.00143701	0.16077	AC116407.1	17	32141226	32143135	-	1599	antisense	uncharacterized LOC105371730 [Source:NCBI gene;Acc:105371730]	-	0	11	0	0.601586
ENSG00000101198	1.39e-17	12.5522	-6.67509	0.00143701	0.16077	NKAIN4	20	63240784	63272694	-	2668	protein_coding	sodium/potassium transporting ATPase interacting 4 [Source:HGNC Symbol;Acc:HGNC:16191]	-	0	11	0	0.360546
ENSG00000124469	1.39e-17	12.5522	-6.67509	0.00143701	0.16077	CEACAM8	19	42580241	42595055	-	2551	protein_coding	carcinoembryonic antigen related cell adhesion molecule 8 [Source:HGNC Symbol;Acc:HGNC:1820]	-	0	11	0	0.377082
ENSG00000213512	5.25218	28.5131	-2.40979	0.00159155	0.174693	GBP7	1	89131751	89176040	-	2454	protein_coding	guanylate binding protein 7 [Source:HGNC Symbol;Acc:HGNC:29606]	-	6	25	0.164318	0.89088
ENSG00000095585	5.25218	28.5131	-2.40979	0.00159155	0.174693	BLNK	10	96191702	96271587	-	3655	protein_coding	B cell linker [Source:HGNC Symbol;Acc:HGNC:14211]	-	6	25	0.110324	0.598145
ENSG00000262766	5.25218	28.5131	-2.40979	0.00159155	0.174693	AC135050.5	16	31118078	31118747	+	543	sense_intronic	novel transcript	-	6	25	0.742608	4.02619
ENSG00000250995	2.62061	19.3926	-2.82352	0.00159793	0.174693	AL391280.1	X	118769796	118770857	+	1062	processed_pseudogene	novel pseudogene	-	3	17	0.189847	1.39984
ENSG00000212535	2.62061	19.3926	-2.82352	0.00159793	0.174693	RNU6-808P	12	95290692	95290799	+	108	snRNA	RNA, U6 small nuclear 808, pseudogene [Source:HGNC Symbol;Acc:HGNC:47771]	-	3	17	1.86683	13.7651
ENSG00000145287	24.5496	3.43186	2.80008	0.0016487	0.176401	PLAC8	4	83090048	83137075	-	3853	protein_coding	placenta specific 8 [Source:HGNC Symbol;Acc:HGNC:19254]	-	28	3	0.48839	0.0680888
ENSG00000248206	4.375	25.0929	-2.48263	0.0016487	0.176401	AC074194.1	4	183987678	183988750	+	622	sense_intronic	novel transcript	-	5	22	0.540241	3.09304
ENSG00000204283	4.375	25.0929	-2.48263	0.0016487	0.176401	LINC01973	17	77879027	77884087	-	4678	lincRNA	long intergenic non-protein coding RNA 1973 [Source:HGNC Symbol;Acc:HGNC:52800]	-	5	22	0.071832	0.41126
ENSG00000280594	4.375	25.0929	-2.48263	0.0016487	0.176401	BTG3-AS1	21	17611744	17633199	+	2578	processed_transcript	BTG3 antisense RNA 1 [Source:HGNC Symbol;Acc:HGNC:53145]	-	5	22	0.130345	0.746266
ENSG00000250397	21.9182	2.29188	3.19741	0.00166513	0.176401	AP006623.1	11	856880	859795	-	2061	antisense	novel transcript	-	25	2	0.815211	0.0848605
ENSG00000249252	3.49781	22.8128	-2.65789	0.00166513	0.176401	AC098829.1	4	15004942	15427914	-	907	antisense	uncharacterized LOC101929095 [Source:NCBI gene;Acc:101929095]	-	4	20	0.296388	1.92831
ENSG00000254973	3.49781	22.8128	-2.65789	0.00166513	0.176401	AC105219.3	8	143758153	143771822	-	1809	lincRNA	novel transcript	-	4	20	0.148604	0.966819
ENSG00000184056	71.9156	21.6727	1.72566	0.00181063	0.19097	VPS33B	15	90998416	91022603	-	4012	protein_coding	VPS33B, late endosome and lysosome associated [Source:HGNC Symbol;Acc:HGNC:12712]	-	82	19	1.3736	0.414139
ENSG00000261098	15.7781	54.7345	-1.78524	0.00186088	0.194556	AP000766.1	11	107312132	107316271	-	4140	lincRNA	novel transcript	-	18	48	0.2922	1.0139
ENSG00000273599	15.7781	54.7345	-1.78524	0.00186088	0.194556	AL731571.1	10	124996064	125001491	+	5428	antisense	novel transcript, antisense to CTBP2	-	18	48	0.222864	0.773313
ENSG00000233694	6.12936	30.7932	-2.30272	0.00199893	0.201025	LINC02579	2	64606975	64616482	+	1929	lincRNA	long intergenic non-protein coding RNA 2579 [Source:HGNC Symbol;Acc:HGNC:27942]	-	7	27	0.243879	1.22401
ENSG00000124215	6.12936	30.7932	-2.30272	0.00199893	0.201025	CDH26	20	59958427	60034011	+	5748	protein_coding	cadherin 26 [Source:HGNC Symbol;Acc:HGNC:15902]	-	7	27	0.0818445	0.410772
ENSG00000265917	99.9843	33.0734	1.59308	0.0020295	0.201025	MIR3685	12	95309923	95309984	+	62	miRNA	microRNA 3685 [Source:HGNC Symbol;Acc:HGNC:38886]	-	114	29	123.572	40.9035
ENSG00000164100	42.9698	10.2721	2.0534	0.00212538	0.201025	NDST3	4	118033618	118258648	+	7009	protein_coding	N-deacetylase and N-sulfotransferase 3 [Source:HGNC Symbol;Acc:HGNC:7682]	-	49	9	0.469838	0.11229
ENSG00000185567	11.3923	43.3339	-1.91423	0.00212538	0.201025	AHNAK2	14	104937244	104978357	-	18771	protein_coding	AHNAK nucleoprotein 2 [Source:HGNC Symbol;Acc:HGNC:20125]	-	13	38	0.046544	0.177031
ENSG00000053524	14.901	1.1519	3.5723	0.00213372	0.201025	MCF2L2	3	183178043	183428778	-	20568	protein_coding	MCF.2 cell line derived transforming sequence-like 2 [Source:HGNC Symbol;Acc:HGNC:30319]	-	17	1	0.0555476	0.00425169
ENSG00000201469	14.901	1.1519	3.5723	0.00213372	0.201025	RNA5SP379	12	132723945	132724057	-	113	rRNA_pseudogene	RNA, 5S ribosomal pseudogene 379 [Source:HGNC Symbol;Acc:HGNC:43279]	-	17	1	10.1106	0.773883
ENSG00000239043	14.901	1.1519	3.5723	0.00213372	0.201025	SNORD127	14	45110883	45110968	+	86	snoRNA	small nucleolar RNA, C/D box 127 [Source:HGNC Symbol;Acc:HGNC:33555]	-	17	1	13.2849	1.01685
ENSG00000160111	14.901	1.1519	3.5723	0.00213372	0.201025	CPAMD8	19	16892947	17026815	-	10199	protein_coding	C3 and PZP like, alpha-2-macroglobulin domain containing 8 [Source:HGNC Symbol;Acc:HGNC:23228]	-	17	1	0.112021	0.00857425
ENSG00000023171	5.25218	27.3731	-2.35116	0.00214237	0.201025	GRAMD1B	11	123358428	123627774	+	14863	protein_coding	GRAM domain containing 1B [Source:HGNC Symbol;Acc:HGNC:29214]	-	6	24	0.0271302	0.141208
ENSG00000164841	47.3555	12.5522	1.90682	0.00218391	0.201025	TMEM74	8	108606850	108787615	-	2877	protein_coding	transmembrane protein 74 [Source:HGNC Symbol;Acc:HGNC:26409]	-	54	11	1.26143	0.334354
ENSG00000184319	27.1811	83.2361	-1.60944	0.00219009	0.201025	RPL23AP82	22	50756948	50801309	+	4250	transcribed_unprocessed_pseudogene	ribosomal protein L23a pseudogene 82 [Source:HGNC Symbol;Acc:HGNC:33730]	-	31	73	0.490208	1.50206
ENSG00000264365	10.5152	41.0538	-1.95065	0.00232234	0.201025	AC023983.1	18	24364787	24367984	+	567	antisense	novel transcript, antisense to OSBPL1A	-	12	36	1.42235	5.5523
ENSG00000120215	2.62061	18.2526	-2.73663	0.00236482	0.201025	MLANA	9	5890802	5910606	+	3083	protein_coding	melan-A [Source:HGNC Symbol;Acc:HGNC:7124]	-	3	16	0.0653967	0.453837
ENSG00000279901	2.62061	18.2526	-2.73663	0.00236482	0.201025	AC092117.2	16	2683106	2684764	+	1659	TEC	tec	-	3	16	0.12153	0.843388
ENSG00000113073	20.1639	2.29188	3.07782	0.00237037	0.201025	SLC4A9	5	140360202	140375143	+	3635	protein_coding	solute carrier family 4 member 9 [Source:HGNC Symbol;Acc:HGNC:11035]	-	23	2	0.425237	0.0481149
ENSG00000272301	20.1639	2.29188	3.07782	0.00237037	0.201025	AP002360.3	11	76389648	76390128	+	481	lincRNA	novel transcript	-	23	2	3.21359	0.363612
ENSG00000095752	20.1639	2.29188	3.07782	0.00237037	0.201025	IL11	19	55364389	55370463	-	2671	protein_coding	interleukin 11 [Source:HGNC Symbol;Acc:HGNC:5966]	-	23	2	0.578711	0.0654802
ENSG00000250318	20.1639	2.29188	3.07782	0.00237037	0.201025	AC003072.1	22	30653877	30654814	-	612	unprocessed_pseudogene	ribosomal protein L13a (RPL13A) pseudogene	-	23	2	2.52572	0.28578
ENSG00000261662	3.49781	21.6727	-2.5843	0.00237037	0.201025	AL359752.1	1	119909255	119910613	-	1359	sense_overlapping	novel transcript, sense overlapping NOTCH2	-	4	19	0.19781	1.22261
ENSG00000251537	3.49781	21.6727	-2.5843	0.00237037	0.201025	AC005324.3	17	15571491	15651653	-	5514	protein_coding	novel tripartite motif-containing 16 (TRIM16) and CMT1A duplicated region transcript 1 (CDRT1) protein	-	4	19	0.048753	0.301329
ENSG00000279289	12.2695	45.6141	-1.88222	0.00238425	0.201025	AL136164.3	6	71386852	71390829	-	3978	TEC	TEC	-	14	40	0.236522	0.879324
ENSG00000224046	31.5668	6.85196	2.18649	0.00240987	0.201025	AC005076.1	7	87151423	87152420	-	888	antisense	uncharacterized LOC101927420 [Source:NCBI gene;Acc:101927420]	-	36	6	2.72457	0.59087
ENSG00000224616	10.5152	1.39e-17	6.4251	0.00243493	0.201025	RTCA-AS1	1	100251528	100266179	-	2776	lincRNA	RTCA antisense RNA 1 [Source:HGNC Symbol;Acc:HGNC:50573]	-	12	0	0.290516	0
ENSG00000120337	10.5152	1.39e-17	6.4251	0.00243493	0.201025	TNFSF18	1	173039960	173050963	-	2008	protein_coding	TNF superfamily member 18 [Source:HGNC Symbol;Acc:HGNC:11932]	-	12	0	0.401629	0
ENSG00000092969	10.5152	1.39e-17	6.4251	0.00243493	0.201025	TGFB2	1	218346235	218444619	+	5151	protein_coding	transforming growth factor beta 2 [Source:HGNC Symbol;Acc:HGNC:11768]	-	12	0	0.156566	0
ENSG00000135925	10.5152	1.39e-17	6.4251	0.00243493	0.201025	WNT10A	2	218880363	218899581	+	3412	protein_coding	Wnt family member 10A [Source:HGNC Symbol;Acc:HGNC:13829]	-	12	0	0.236363	0
ENSG00000250656	10.5152	1.39e-17	6.4251	0.00243493	0.201025	ST3GAL1P1	4	67716375	67717388	-	1014	processed_pseudogene	ST3 beta-galactoside alpha-2,3-sialyltransferase 1 pseudogene 1 [Source:HGNC Symbol;Acc:HGNC:45174]	-	12	0	0.795337	0
ENSG00000264566	10.5152	1.39e-17	6.4251	0.00243493	0.201025	MIR23C	X	20017088	20017187	-	100	miRNA	microRNA 23c [Source:HGNC Symbol;Acc:HGNC:38913]	-	12	0	8.06472	0
ENSG00000236998	10.5152	1.39e-17	6.4251	0.00243493	0.201025	AL354794.2	9	68788307	68789670	-	1248	processed_pseudogene	adaptor-related protein complex 3, mu 2 subunit (AP3M2) pseudogene	-	12	0	0.646212	0
ENSG00000274066	10.5152	1.39e-17	6.4251	0.00243493	0.201025	MIR6514	11	62792702	62792771	-	70	miRNA	microRNA 6514 [Source:HGNC Symbol;Acc:HGNC:50147]	-	12	0	11.521	0
ENSG00000255710	10.5152	1.39e-17	6.4251	0.00243493	0.201025	AP003170.1	11	113820856	113821885	-	1030	processed_pseudogene	interferon stimulated exonuclease gene 20kDa-like 2 (ISG20L2) pseudogene	-	12	0	0.782983	0
ENSG00000214650	10.5152	1.39e-17	6.4251	0.00243493	0.201025	AC073592.1	12	124513222	124514813	+	1282	lincRNA	novel transcript	-	12	0	0.629073	0
ENSG00000140839	10.5152	1.39e-17	6.4251	0.00243493	0.201025	CLEC18B	16	74408270	74421953	-	3143	protein_coding	C-type lectin domain family 18 member B [Source:HGNC Symbol;Acc:HGNC:33849]	-	12	0	0.256593	0
ENSG00000101680	10.5152	1.39e-17	6.4251	0.00243493	0.201025	LAMA1	18	6941744	7117814	-	15872	protein_coding	laminin subunit alpha 1 [Source:HGNC Symbol;Acc:HGNC:6481]	-	12	0	0.050811	0
ENSG00000267311	10.5152	1.39e-17	6.4251	0.00243493	0.201025	AC007673.1	18	54879457	54880809	+	1100	lincRNA	novel transcript, sense intronic to RAB27B	-	12	0	0.733156	0
ENSG00000267778	10.5152	1.39e-17	6.4251	0.00243493	0.201025	AC004221.1	19	1238179	1239522	+	844	lincRNA	novel transcript	-	12	0	0.955536	0
ENSG00000236670	10.5152	1.39e-17	6.4251	0.00243493	0.201025	KRT18P5	22	20482815	20484105	-	1291	processed_pseudogene	keratin 18 pseudogene 5 [Source:HGNC Symbol;Acc:HGNC:19259]	-	12	0	0.624688	0
ENSG00000284138	1.39e-17	11.4122	-6.539	0.00243493	0.201025	ATP6V0CP4	1	42952202	42952641	-	440	processed_pseudogene	ATPase H+ transporting V0 subunit c pseudogene 4 [Source:HGNC Symbol;Acc:HGNC:40002]	-	0	10	0	1.98747
ENSG00000234061	1.39e-17	11.4122	-6.539	0.00243493	0.201025	AC007969.2	2	171492905	171493095	+	191	processed_pseudogene	ubiquitin-fold modifier 1 (UFM1) pseudogene	-	0	10	0	4.57847
ENSG00000152430	1.39e-17	11.4122	-6.539	0.00243493	0.201025	BOLL	2	197726879	197786762	-	4004	protein_coding	boule homolog, RNA binding protein [Source:HGNC Symbol;Acc:HGNC:14273]	-	0	10	0	0.218404
ENSG00000238317	1.39e-17	11.4122	-6.539	0.00243493	0.201025	SNORD11	2	202293051	202293134	+	84	snoRNA	small nucleolar RNA, C/D box 11 [Source:HGNC Symbol;Acc:HGNC:32707]	-	0	10	0	10.4106
ENSG00000236478	1.39e-17	11.4122	-6.539	0.00243493	0.201025	AC012513.2	2	216174896	216176032	-	1137	processed_pseudogene	heterogeneous nuclear ribonucleoprotein A3 (HNRNPA3) pseudogene	-	0	10	0	0.769119
ENSG00000180929	1.39e-17	11.4122	-6.539	0.00243493	0.201025	GPR62	3	51955314	51957504	+	2191	protein_coding	G protein-coupled receptor 62 [Source:HGNC Symbol;Acc:HGNC:13301]	-	0	10	0	0.399127
ENSG00000252082	1.39e-17	11.4122	-6.539	0.00243493	0.201025	RNU6-547P	3	172703124	172703225	+	102	snRNA	RNA, U6 small nuclear 547, pseudogene [Source:HGNC Symbol;Acc:HGNC:47510]	-	0	10	0	8.57341
ENSG00000273261	1.39e-17	11.4122	-6.539	0.00243493	0.201025	AC092953.2	3	182921240	182921938	-	699	antisense	novel transcript, antisense to ATP11B	-	0	10	0	1.25106
ENSG00000248693	1.39e-17	11.4122	-6.539	0.00243493	0.201025	LINC02100	5	18704433	18746173	-	238	lincRNA	long intergenic non-protein coding RNA 2100 [Source:HGNC Symbol;Acc:HGNC:52955]	-	0	10	0	3.67432
ENSG00000235863	1.39e-17	11.4122	-6.539	0.00243493	0.201025	B3GALT4	6	33277132	33284832	+	2356	protein_coding	beta-1,3-galactosyltransferase 4 [Source:HGNC Symbol;Acc:HGNC:919]	-	0	10	0	0.371175
ENSG00000216809	1.39e-17	11.4122	-6.539	0.00243493	0.201025	AL589993.1	6	118452469	118454992	-	2524	processed_pseudogene	DEAD/H (Asp-Glu-Ala-Asp/His) box polypeptide 24 (DDX24) pseudogene	-	0	10	0	0.346469
ENSG00000101812	1.39e-17	11.4122	-6.539	0.00243493	0.201025	H2BFM	X	104039949	104042454	+	1882	protein_coding	H2B histone family member M [Source:HGNC Symbol;Acc:HGNC:27867]	-	0	10	0	0.464659
ENSG00000276412	1.39e-17	11.4122	-6.539	0.00243493	0.201025	AL591926.4	9	41651935	41652172	-	238	processed_pseudogene	novel pseudogene	-	0	10	0	3.67432
ENSG00000148408	1.39e-17	11.4122	-6.539	0.00243493	0.201025	CACNA1B	9	137877789	138124624	+	9897	protein_coding	calcium voltage-gated channel subunit alpha1 B [Source:HGNC Symbol;Acc:HGNC:1389]	-	0	10	0	0.0883589
ENSG00000227834	1.39e-17	11.4122	-6.539	0.00243493	0.201025	AP003385.1	11	67651576	67653404	-	893	processed_pseudogene	novel pseudogene (similar to 2700097O09Rik)	-	0	10	0	0.97927
ENSG00000241217	1.39e-17	11.4122	-6.539	0.00243493	0.201025	RN7SL809P	12	56670450	56670746	-	297	misc_RNA	RNA, 7SL, cytoplasmic 809, pseudogene [Source:HGNC Symbol;Acc:HGNC:46825]	-	0	10	0	2.9444
ENSG00000206922	1.39e-17	11.4122	-6.539	0.00243493	0.201025	RNU6-80P	13	72706017	72706123	-	107	snRNA	RNA, U6 small nuclear 80, pseudogene [Source:HGNC Symbol;Acc:HGNC:42570]	-	0	10	0	8.17278
ENSG00000245534	1.39e-17	11.4122	-6.539	0.00243493	0.201025	RORA-AS1	15	60479178	60630637	+	2036	antisense	RORA antisense RNA 1 [Source:HGNC Symbol;Acc:HGNC:51410]	-	0	10	0	0.429513
ENSG00000266155	1.39e-17	11.4122	-6.539	0.00243493	0.201025	AC103810.4	17	64936485	64940229	-	257	unprocessed_pseudogene	pleckstrin homology domain containing, family M (with RUN domain) member 1 pseudogene	-	0	10	0	3.40268
ENSG00000238235	1.39e-17	11.4122	-6.539	0.00243493	0.201025	TSPY11P	Y	6266593	6269275	+	1045	unprocessed_pseudogene	testis specific protein Y-linked 11, pseudogene [Source:HGNC Symbol;Acc:HGNC:23903]	-	0	10	0	0.83683
ENSG00000284194	1.39e-17	11.4122	-6.539	0.00243493	0.201025	SCO2	22	50523568	50526439	-	1196	protein_coding	SCO2, cytochrome c oxidase assembly protein [Source:NCBI gene;Acc:9997]	-	0	10	0	0.731177
ENSG00000279208	1.39e-17	11.4122	-6.539	0.00243493	0.201025	CR381653.2	21	9369285	9376645	-	768	unprocessed_pseudogene	putative ankyrin repeat domain-containing protein 20A12 pseudogene [Source:NCBI gene;Acc:101927345]	-	0	10	0	1.13866
ENSG00000252619	1.39e-17	11.4122	-6.539	0.00243493	0.201025	RNU6-1149P	21	42417497	42417593	-	97	snRNA	RNA, U6 small nuclear 1149, pseudogene [Source:HGNC Symbol;Acc:HGNC:48112]	-	0	10	0	9.01534
ENSG00000188985	391.197	155.06	1.33452	0.00250166	0.205824	DHFRP1	18	26170726	26171284	-	559	processed_pseudogene	dihydrofolate reductase pseudogene 1 [Source:HGNC Symbol;Acc:HGNC:2862]	-	446	136	53.6205	21.2756
ENSG00000161677	105.247	36.4936	1.52547	0.00254769	0.208454	JOSD2	19	50505998	50511353	-	1514	protein_coding	Josephin domain containing 2 [Source:HGNC Symbol;Acc:HGNC:28853]	-	120	32	5.32676	1.84832
ENSG00000279432	9.63802	37.6336	-1.94952	0.00255104	0.208454	AC015799.1	17	2639297	2642418	+	3122	TEC	novel transcript	-	11	33	0.236792	0.924346
ENSG00000171443	41.2155	10.2721	1.99345	0.00261795	0.211492	ZNF524	19	55600022	55603138	+	1360	protein_coding	zinc finger protein 524 [Source:HGNC Symbol;Acc:HGNC:28322]	zf-C2H2	47	9	2.32256	0.578705
ENSG00000154898	11.3923	42.1939	-1.87587	0.00261795	0.211492	CCDC144CP	17	20321164	20403557	+	8145	transcribed_processed_pseudogene	coiled-coil domain containing 144C, pseudogene [Source:HGNC Symbol;Acc:HGNC:29073]	-	13	37	0.107266	0.39725
ENSG00000141576	11.3923	42.1939	-1.87587	0.00261795	0.211492	RNF157	17	76142453	76240373	-	7805	protein_coding	ring finger protein 157 [Source:HGNC Symbol;Acc:HGNC:29402]	-	13	37	0.111938	0.414555
ENSG00000162814	28.9354	5.71192	2.31938	0.002639	0.211492	SPATA17	1	217631324	217871696	+	6515	protein_coding	spermatogenesis associated 17 [Source:HGNC Symbol;Acc:HGNC:25184]	-	33	5	0.340414	0.0671134
ENSG00000139679	28.9354	5.71192	2.31938	0.002639	0.211492	LPAR6	13	48389567	48444704	-	4348	protein_coding	lysophosphatidic acid receptor 6 [Source:HGNC Symbol;Acc:HGNC:15520]	-	33	5	0.510073	0.100562
ENSG00000213881	46.4784	12.5522	1.87992	0.00264123	0.211492	NPM1P6	8	61202350	61203220	+	871	processed_pseudogene	nucleophosmin 1 pseudogene 6 [Source:HGNC Symbol;Acc:HGNC:7926]	-	53	11	4.08946	1.1044
ENSG00000229921	33.3211	7.99201	2.04547	0.00281747	0.222984	KIF25-AS1	6	167992822	167997077	-	3088	lincRNA	KIF25 antisense RNA 1 [Source:HGNC Symbol;Acc:HGNC:20953]	-	38	7	0.827017	0.198232
ENSG00000141391	33.3211	7.99201	2.04547	0.00281747	0.222984	PRELID3A	18	12407896	12432238	+	2643	protein_coding	PRELI domain containing 3A [Source:HGNC Symbol;Acc:HGNC:24639]	-	38	7	0.966261	0.231609
ENSG00000111452	8.76086	34.2134	-1.94816	0.00281747	0.222984	ADGRD1	12	130953907	131141469	+	14718	protein_coding	adhesion G protein-coupled receptor D1 [Source:HGNC Symbol;Acc:HGNC:19893]	-	10	30	0.0456625	0.178249
ENSG00000134780	18.4096	59.2948	-1.67968	0.00282199	0.222984	DAGLA	11	61680433	61747001	+	5757	protein_coding	diacylglycerol lipase alpha [Source:HGNC Symbol;Acc:HGNC:1165]	-	21	52	0.24515	0.789879
ENSG00000169989	25.4268	4.57188	2.44809	0.00288962	0.22484	TIGD4	4	152769354	152779764	-	2472	protein_coding	tigger transposable element derived 4 [Source:HGNC Symbol;Acc:HGNC:18335]	-	29	4	0.78842	0.141503
ENSG00000232334	25.4268	4.57188	2.44809	0.00288962	0.22484	AL683842.1	10	124004304	124004828	-	525	processed_pseudogene	novel pseudogene	-	29	4	3.71233	0.666276
ENSG00000179397	5.25218	26.233	-2.29004	0.00288962	0.22484	CATSPERE	1	244454377	244641177	+	4333	protein_coding	catsper channel auxiliary subunit epsilon [Source:HGNC Symbol;Acc:HGNC:28491]	-	6	23	0.0930616	0.464187
ENSG00000223935	5.25218	26.233	-2.29004	0.00288962	0.22484	LGALSL-DT	2	64395220	64453897	-	895	bidirectional_promoter_lncRNA	LGALSL divergent transcript [Source:HGNC Symbol;Acc:HGNC:53951]	-	6	23	0.450543	2.24729
ENSG00000222009	38.584	9.13207	2.06636	0.00289243	0.22484	BTBD19	1	44808482	44815585	+	3520	protein_coding	BTB domain containing 19 [Source:HGNC Symbol;Acc:HGNC:27145]	-	44	8	0.840075	0.198747
ENSG00000066405	49.9869	133.399	-1.41346	0.00295504	0.228963	CLDN18	3	137998735	138033655	+	3880	protein_coding	claudin 18 [Source:HGNC Symbol;Acc:HGNC:2039]	-	57	117	0.987305	2.63699
ENSG00000080007	7.00653	31.9333	-2.16591	0.00312822	0.239376	DDX43	6	73394748	73417569	+	2807	protein_coding	DEAD-box helicase 43 [Source:HGNC Symbol;Acc:HGNC:18677]	-	8	28	0.191538	0.872307
ENSG00000174514	15.7781	51.3144	-1.69235	0.00314483	0.239376	MFSD4A	1	205568885	205602918	+	5790	protein_coding	major facilitator superfamily domain containing 4A [Source:HGNC Symbol;Acc:HGNC:25433]	-	18	45	0.208931	0.679654
ENSG00000258315	15.7781	51.3144	-1.69235	0.00314483	0.239376	C17orf49	17	7014495	7017525	+	2628	protein_coding	chromosome 17 open reading frame 49 [Source:HGNC Symbol;Acc:HGNC:28737]	-	18	45	0.460315	1.49741
ENSG00000268104	22.7953	3.43186	2.69372	0.00314942	0.239376	SLC6A14	X	116436622	116461458	+	4520	protein_coding	solute carrier family 6 member 14 [Source:HGNC Symbol;Acc:HGNC:11047]	-	26	3	0.386583	0.0580412
ENSG00000260490	22.7953	3.43186	2.69372	0.00314942	0.239376	MYL12BP1	15	42571927	42572433	+	507	processed_pseudogene	myosin light chain 12B pseudogene 1 [Source:HGNC Symbol;Acc:HGNC:51649]	-	26	3	3.44646	0.517448
ENSG00000210144	4.375	23.9529	-2.41586	0.00314942	0.239376	MT-TY	MT	5826	5891	-	66	Mt_tRNA	mitochondrially encoded tRNA tyrosine [Source:HGNC Symbol;Acc:HGNC:7502]	-	5	21	5.09136	27.8246
ENSG00000175701	45.6012	12.5522	1.85251	0.00319623	0.242165	MTLN	2	110211529	110245420	-	2051	protein_coding	mitoregulin [Source:HGNC Symbol;Acc:HGNC:27339]	-	52	11	1.70391	0.469009
ENSG00000254343	9.63802	36.4936	-1.90527	0.00321704	0.242209	AC091563.1	8	120052180	120056201	+	752	lincRNA	novel transcript	-	11	32	0.983067	3.72122
ENSG00000254289	9.63802	36.4936	-1.90527	0.00321704	0.242209	IGHV3-32	14	106331106	106331563	-	355	IG_V_pseudogene	immunoglobulin heavy variable 3-32 (pseudogene) [Source:HGNC Symbol;Acc:HGNC:5595]	-	11	32	2.08244	7.88271
ENSG00000252612	14.0238	1.1519	3.48558	0.00334606	0.24785	RF00019	1	185266535	185266627	+	93	misc_RNA		-	16	1	11.5623	0.940309
ENSG00000154734	14.0238	1.1519	3.48558	0.00334606	0.24785	ADAMTS1	21	26835747	26845409	-	7063	protein_coding	ADAM metallopeptidase with thrombospondin type 1 motif 1 [Source:HGNC Symbol;Acc:HGNC:217]	-	16	1	0.152244	0.0123813
ENSG00000225905	0.866243	14.8324	-3.90001	0.00334606	0.24785	AL391244.2	1	1420245	1422691	+	543	antisense	novel transcript	-	1	13	0.123768	2.09362
ENSG00000214719	0.866243	14.8324	-3.90001	0.00334606	0.24785	SMURF2P1-LRRC37BP1	17	30576464	30672789	+	6036	processed_transcript	SMURF2P1-LRRC37BP1 readthrough transcribed pseudogene [Source:NCBI gene;Acc:107133515]	-	1	13	0.0111342	0.188342
ENSG00000177692	0.866243	14.8324	-3.90001	0.00334606	0.24785	DNAJC28	21	33485530	33491720	-	2484	protein_coding	DnaJ heat shock protein family (Hsp40) member C28 [Source:HGNC Symbol;Acc:HGNC:1297]	-	1	13	0.0270556	0.457663
ENSG00000145244	19.2867	2.29188	3.01409	0.00338513	0.24785	CORIN	4	47593998	47838106	-	10087	protein_coding	corin, serine peptidase [Source:HGNC Symbol;Acc:HGNC:19012]	-	22	2	0.146578	0.0173389
ENSG00000154079	19.2867	2.29188	3.01409	0.00338513	0.24785	SDHAF4	6	70566917	70589569	+	1440	protein_coding	succinate dehydrogenase complex assembly factor 4 [Source:HGNC Symbol;Acc:HGNC:20957]	-	22	2	1.02676	0.121457
ENSG00000256436	3.49781	20.5327	-2.50675	0.00338513	0.24785	TAS2R31	12	11030387	11031407	-	1021	protein_coding	taste 2 receptor member 31 [Source:HGNC Symbol;Acc:HGNC:19113]	-	4	18	0.263295	1.5417
ENSG00000258891	3.49781	20.5327	-2.50675	0.00338513	0.24785	AC005480.1	14	73896164	73938114	-	3953	antisense	novel transcript, antisense to ZNF410	-	4	18	0.0680051	0.398198
ENSG00000058673	28.0582	5.71192	2.27518	0.00348955	0.250471	ZC3H11A	1	203795654	203854999	+	12798	protein_coding	zinc finger CCCH-type containing 11A [Source:HGNC Symbol;Acc:HGNC:29093]	-	32	5	0.168041	0.034165
ENSG00000131409	28.0582	5.71192	2.27518	0.00348955	0.250471	LRRC4B	19	50516892	50568045	-	3121	protein_coding	leucine rich repeat containing 4B [Source:HGNC Symbol;Acc:HGNC:25042]	-	32	5	0.689071	0.140097
ENSG00000201492	2.62061	17.1125	-2.64417	0.00351516	0.250471	RNA5SP78	1	229549905	229550022	+	118	rRNA_pseudogene	RNA, 5S ribosomal pseudogene 78 [Source:HGNC Symbol;Acc:HGNC:42855]	-	3	15	1.70863	11.1164
ENSG00000186231	2.62061	17.1125	-2.64417	0.00351516	0.250471	KLHL32	6	96924620	97140754	+	4124	protein_coding	kelch like family member 32 [Source:HGNC Symbol;Acc:HGNC:21221]	-	3	15	0.0488889	0.318073
ENSG00000234390	2.62061	17.1125	-2.64417	0.00351516	0.250471	USP27X-AS1	X	49876724	49879241	-	2175	lincRNA	USP27X antisense RNA 1 (head to head) [Source:HGNC Symbol;Acc:HGNC:27249]	-	3	15	0.0926979	0.603095
ENSG00000267543	2.62061	17.1125	-2.64417	0.00351516	0.250471	AC015802.3	17	76549951	76550826	+	570	sense_intronic	novel transcript, sense intronic to PRCD	-	3	15	0.353716	2.30128
ENSG00000128573	33.3211	93.4966	-1.4844	0.00358536	0.250471	FOXP2	7	114086327	114693772	+	16152	protein_coding	forkhead box P2 [Source:HGNC Symbol;Acc:HGNC:13875]	Fork	38	82	0.158112	0.443957
ENSG00000203724	24.5496	4.57188	2.39771	0.00390492	0.250471	C1orf53	1	197902647	197907367	+	611	protein_coding	chromosome 1 open reading frame 53 [Source:HGNC Symbol;Acc:HGNC:30003]	-	28	4	3.07982	0.572496
ENSG00000183960	5.25218	25.0929	-2.22622	0.00390492	0.250471	KCNH8	3	19148454	19535646	+	6148	protein_coding	potassium voltage-gated channel subfamily H member 8 [Source:HGNC Symbol;Acc:HGNC:18864]	-	6	22	0.0655882	0.312927
ENSG00000157111	21.9182	64.9951	-1.56187	0.00392803	0.250471	TMEM171	5	73120292	73131817	+	1535	protein_coding	transmembrane protein 171 [Source:HGNC Symbol;Acc:HGNC:27031]	-	25	57	1.09456	3.24728
ENSG00000238278	11.3923	41.0538	-1.83646	0.00398079	0.250471	ALG1L6P	3	75415070	75422143	+	758	unprocessed_pseudogene	asparagine-linked glycosylation 1-like 6, pseudogene [Source:HGNC Symbol;Acc:HGNC:44375]	-	13	36	1.15261	4.15324
ENSG00000252750	9.63802	1.39e-17	6.30109	0.00417417	0.250471	RNU7-70P	1	112634719	112634784	-	66	snRNA	RNA, U7 small nuclear 70 pseudogene [Source:HGNC Symbol;Acc:HGNC:34166]	-	11	0	11.201	0
ENSG00000155761	9.63802	1.39e-17	6.30109	0.00417417	0.250471	SPAG17	1	117953861	118185223	-	9552	protein_coding	sperm associated antigen 17 [Source:HGNC Symbol;Acc:HGNC:26620]	-	11	0	0.0773938	0
ENSG00000215808	9.63802	1.39e-17	6.30109	0.00417417	0.250471	LINC01139	1	238476542	238486054	-	5959	lincRNA	long intergenic non-protein coding RNA 1139 [Source:HGNC Symbol;Acc:HGNC:27924]	-	11	0	0.124059	0
ENSG00000239300	9.63802	1.39e-17	6.30109	0.00417417	0.250471	AC080162.1	2	9505445	9512412	+	491	antisense	novel transcript	-	11	0	1.50563	0
ENSG00000227440	9.63802	1.39e-17	6.30109	0.00417417	0.250471	ATP5MC1P4	3	172828736	172829176	-	441	processed_pseudogene	ATP synthase membrane subunit c locus 1 pseudogene 4 [Source:HGNC Symbol;Acc:HGNC:39507]	-	11	0	1.67634	0
ENSG00000200917	9.63802	1.39e-17	6.30109	0.00417417	0.250471	RNU6-553P	4	105406997	105407092	+	96	snRNA	RNA, U6 small nuclear 553, pseudogene [Source:HGNC Symbol;Acc:HGNC:47516]	-	11	0	7.70069	0
ENSG00000278705	9.63802	1.39e-17	6.30109	0.00417417	0.250471	HIST1H4B	6	26026815	26027252	-	438	protein_coding	histone cluster 1 H4 family member b [Source:HGNC Symbol;Acc:HGNC:4789]	-	11	0	1.68782	0
ENSG00000285244	9.63802	1.39e-17	6.30109	0.00417417	0.250471	DINOL	6	36677609	36678559	-	951	bidirectional_promoter_lncRNA	damage induced long noncoding RNA [Source:HGNC Symbol;Acc:HGNC:53146]	-	11	0	0.777356	0
ENSG00000112208	9.63802	1.39e-17	6.30109	0.00417417	0.250471	BAG2	6	57172326	57189833	+	6651	protein_coding	BCL2 associated athanogene 2 [Source:HGNC Symbol;Acc:HGNC:938]	-	11	0	0.111151	0
ENSG00000232553	9.63802	1.39e-17	6.30109	0.00417417	0.250471	CLK2P1	7	23585062	23586355	-	1294	processed_pseudogene	CDC like kinase 2, pseudogene 1 [Source:HGNC Symbol;Acc:HGNC:2070]	-	11	0	0.571303	0
ENSG00000228113	9.63802	1.39e-17	6.30109	0.00417417	0.250471	AC003991.1	7	88219359	88304367	+	4838	antisense	novel transcript, antisense to STEAP4	-	11	0	0.152804	0
ENSG00000185955	9.63802	1.39e-17	6.30109	0.00417417	0.250471	C7orf61	7	100456615	100464271	-	1191	protein_coding	chromosome 7 open reading frame 61 [Source:HGNC Symbol;Acc:HGNC:22135]	-	11	0	0.62071	0
ENSG00000255174	9.63802	1.39e-17	6.30109	0.00417417	0.250471	AC107918.3	8	11999087	11999468	+	382	processed_pseudogene	Wolf-Hirschhorn syndrome candidate 1-like 1 (WHSC1L1) pseudogene	-	11	0	1.93525	0
ENSG00000270332	9.63802	1.39e-17	6.30109	0.00417417	0.250471	SMC2-AS1	9	104080024	104093073	-	7619	lincRNA	SMC2 antisense RNA 1 (head to head) [Source:HGNC Symbol;Acc:HGNC:50827]	-	11	0	0.0970293	0
ENSG00000279486	9.63802	1.39e-17	6.30109	0.00417417	0.250471	OR2AG1	11	6783020	6791558	+	6994	protein_coding	olfactory receptor family 2 subfamily AG member 1 (gene/pseudogene) [Source:HGNC Symbol;Acc:HGNC:15142]	-	11	0	0.1057	0
ENSG00000284697	9.63802	1.39e-17	6.30109	0.00417417	0.250471	AC006511.5	12	8082269	8138548	+	2208	processed_transcript	novel transcript	-	11	0	0.334813	0
ENSG00000275197	9.63802	1.39e-17	6.30109	0.00417417	0.250471	AC092794.2	12	25225103	25225665	+	563	antisense	novel transcript, antisense to KRAS	-	11	0	1.31308	0
ENSG00000257222	9.63802	1.39e-17	6.30109	0.00417417	0.250471	AC079907.1	12	102063355	102074820	+	374	antisense	novel transcript, antisense to WASHC3 and NUP37	-	11	0	1.97665	0
ENSG00000229800	9.63802	1.39e-17	6.30109	0.00417417	0.250471	ATP8A2P2	13	32477274	32478841	+	1568	processed_pseudogene	ATPase phospholipid transporting 8A2 pseudogene 2 [Source:HGNC Symbol;Acc:HGNC:39663]	-	11	0	0.471471	0
ENSG00000205414	9.63802	1.39e-17	6.30109	0.00417417	0.250471	AC007608.1	16	50606076	50613684	-	2469	antisense	novel transcript, antisense to NKD1	-	11	0	0.299419	0
ENSG00000223510	9.63802	1.39e-17	6.30109	0.00417417	0.250471	CDRT15	17	14235673	14236862	-	779	protein_coding	CMT1A duplicated region transcript 15 [Source:HGNC Symbol;Acc:HGNC:14395]	-	11	0	0.948994	0
ENSG00000185862	9.63802	1.39e-17	6.30109	0.00417417	0.250471	EVI2B	17	31303766	31314112	-	2072	protein_coding	ecotropic viral integration site 2B [Source:HGNC Symbol;Acc:HGNC:3500]	-	11	0	0.356789	0
ENSG00000263499	9.63802	1.39e-17	6.30109	0.00417417	0.250471	AC007431.1	17	57600856	57608412	-	1412	antisense	uncharacterized LOC101927539 [Source:NCBI gene;Acc:101927539]	-	11	0	0.52356	0
ENSG00000285879	9.63802	1.39e-17	6.30109	0.00417417	0.250471	AC018628.2	17	62035944	62040352	+	1426	antisense	novel transcript, antisense to MED13	-	11	0	0.518419	0
ENSG00000263727	9.63802	1.39e-17	6.30109	0.00417417	0.250471	AP001178.1	18	653985	657259	-	268	sense_intronic	novel transcript	-	11	0	2.75846	0
ENSG00000214456	9.63802	1.39e-17	6.30109	0.00417417	0.250471	PLIN5	19	4522531	4535224	-	4815	protein_coding	perilipin 5 [Source:HGNC Symbol;Acc:HGNC:33196]	-	11	0	0.153534	0
ENSG00000214093	9.63802	1.39e-17	6.30109	0.00417417	0.250471	AL096701.1	22	31559483	31559939	+	457	processed_pseudogene	ribosomal protein S18 (RPS18) pseudogene	-	11	0	1.61765	0
ENSG00000231355	9.63802	1.39e-17	6.30109	0.00417417	0.250471	AP000302.1	21	33482499	33484258	-	666	antisense	novel transcript	-	11	0	1.11001	0
ENSG00000224315	1.39e-17	10.2721	-6.38872	0.00417417	0.250471	RPL7P7	1	8786211	8786913	-	703	processed_pseudogene	ribosomal protein L7 pseudogene 7 [Source:HGNC Symbol;Acc:HGNC:36895]	-	0	9	0	1.11954
ENSG00000228382	1.39e-17	10.2721	-6.38872	0.00417417	0.250471	ITPKB-IT1	1	226656640	226675067	-	870	sense_intronic	ITPKB intronic transcript 1 [Source:HGNC Symbol;Acc:HGNC:41349]	-	0	9	0	0.904642
ENSG00000251889	1.39e-17	10.2721	-6.38872	0.00417417	0.250471	RNU4-49P	2	48340687	48340826	-	140	snRNA	RNA, U4 small nuclear 49, pseudogene [Source:HGNC Symbol;Acc:HGNC:46985]	-	0	9	0	5.62171
ENSG00000163520	1.39e-17	10.2721	-6.38872	0.00417417	0.250471	FBLN2	3	13549131	13638422	+	4812	protein_coding	fibulin 2 [Source:HGNC Symbol;Acc:HGNC:3601]	-	0	9	0	0.163558
ENSG00000252700	1.39e-17	10.2721	-6.38872	0.00417417	0.250471	RNU7-110P	3	33414150	33414211	+	62	snRNA	RNA, U7 small nuclear 110 pseudogene [Source:HGNC Symbol;Acc:HGNC:45644]	-	0	9	0	12.6942
ENSG00000240890	1.39e-17	10.2721	-6.38872	0.00417417	0.250471	AC020633.1	3	132386522	132389074	+	2247	processed_pseudogene	G2/M-phase specific E3 ubiquitin ligase (G2E3) pseudogene	-	0	9	0	0.350262
ENSG00000229282	1.39e-17	10.2721	-6.38872	0.00417417	0.250471	AL031963.2	6	3055849	3057357	+	1032	lincRNA	novel transcript	-	0	9	0	0.762635
ENSG00000224843	1.39e-17	10.2721	-6.38872	0.00417417	0.250471	LINC00240	6	26956992	27023924	+	6481	lincRNA	long intergenic non-protein coding RNA 240 [Source:HGNC Symbol;Acc:HGNC:18772]	-	0	9	0	0.121438
ENSG00000229214	1.39e-17	10.2721	-6.38872	0.00417417	0.250471	LINC00242	6	169788790	169799549	-	4496	lincRNA	long intergenic non-protein coding RNA 242 [Source:HGNC Symbol;Acc:HGNC:21249]	-	0	9	0	0.175053
ENSG00000164619	1.39e-17	10.2721	-6.38872	0.00417417	0.250471	BMPER	7	33904308	34156356	+	7919	protein_coding	BMP binding endothelial regulator [Source:HGNC Symbol;Acc:HGNC:24154]	-	0	9	0	0.0993862
ENSG00000196632	1.39e-17	10.2721	-6.38872	0.00417417	0.250471	WNK3	X	54192823	54358642	-	11472	protein_coding	WNK lysine deficient protein kinase 3 [Source:HGNC Symbol;Acc:HGNC:14543]	-	0	9	0	0.0686052
ENSG00000226055	1.39e-17	10.2721	-6.38872	0.00417417	0.250471	PAICSP1	9	37878116	37879493	+	1217	processed_pseudogene	phosphoribosylaminoimidazole carboxylase, phosphoribosylaminoimidazole succinocarboxamide synthetase pseudogene 1 [Source:HGNC Symbol;Acc:HGNC:8588]	-	0	9	0	0.646704
ENSG00000117983	1.39e-17	10.2721	-6.38872	0.00417417	0.250471	MUC5B	11	1223066	1262172	+	18598	protein_coding	mucin 5B, oligomeric mucus/gel-forming [Source:HGNC Symbol;Acc:HGNC:7516]	-	0	9	0	0.0423185
ENSG00000072952	1.39e-17	10.2721	-6.38872	0.00417417	0.250471	MRVI1	11	10573091	10693988	-	7700	protein_coding	murine retrovirus integration site 1 homolog [Source:HGNC Symbol;Acc:HGNC:7237]	-	0	9	0	0.102213
ENSG00000256746	1.39e-17	10.2721	-6.38872	0.00417417	0.250471	AC018410.1	11	47270657	47272110	-	536	antisense	uncharacterized LOC101928943 [Source:NCBI gene;Acc:101928943]	-	0	9	0	1.46836
ENSG00000235940	1.39e-17	10.2721	-6.38872	0.00417417	0.250471	MTND1P21	10	20804293	20804577	+	285	processed_pseudogene	MT-ND1 pseudogene 21 [Source:HGNC Symbol;Acc:HGNC:42070]	-	0	9	0	2.76154
ENSG00000228816	1.39e-17	10.2721	-6.38872	0.00417417	0.250471	AK3P5	10	32944481	32944999	+	519	processed_pseudogene	adenylate kinase 3 pseudogene 5 [Source:HGNC Symbol;Acc:HGNC:39064]	-	0	9	0	1.51645
ENSG00000268894	1.39e-17	10.2721	-6.38872	0.00417417	0.250471	PLCE1-AS1	10	94279277	94287478	-	2317	antisense	PLCE1 antisense RNA 1 [Source:HGNC Symbol;Acc:HGNC:45193]	-	0	9	0	0.33968
ENSG00000207468	1.39e-17	10.2721	-6.38872	0.00417417	0.250471	SNORA19	10	119060011	119060138	-	128	snoRNA	small nucleolar RNA, H/ACA box 19 [Source:HGNC Symbol;Acc:HGNC:32609]	-	0	9	0	6.14874
ENSG00000256987	1.39e-17	10.2721	-6.38872	0.00417417	0.250471	AC023050.4	12	31953889	31955268	+	1380	processed_pseudogene	family with sequence similarity 98, member B (FAM98B) pseudogene	-	0	9	0	0.570318
ENSG00000256037	1.39e-17	10.2721	-6.38872	0.00417417	0.250471	MRPL40P1	12	67351436	67352039	+	604	processed_pseudogene	mitochondrial ribosomal protein L40 pseudogene 1 [Source:HGNC Symbol;Acc:HGNC:44532]	-	0	9	0	1.30304
ENSG00000168852	1.39e-17	10.2721	-6.38872	0.00417417	0.250471	TPTE2P5	13	40822296	40921749	-	1913	transcribed_unprocessed_pseudogene	transmembrane phosphoinositide 3-phosphatase and tensin homolog 2 pseudogene 5 [Source:HGNC Symbol;Acc:HGNC:42356]	-	0	9	0	0.411416
ENSG00000218502	1.39e-17	10.2721	-6.38872	0.00417417	0.250471	H2AFZP3	13	99215372	99215758	-	387	processed_pseudogene	H2A histone family member Z pseudogene 3 [Source:HGNC Symbol;Acc:HGNC:38013]	-	0	9	0	2.03369
ENSG00000257769	1.39e-17	10.2721	-6.38872	0.00417417	0.250471	AC026401.1	16	15608474	15610563	+	530	antisense	novel transcript	-	0	9	0	1.48498
ENSG00000283423	1.39e-17	10.2721	-6.38872	0.00417417	0.250471	AC109462.3	16	55321575	55322686	-	581	lincRNA	novel transcript	-	0	9	0	1.35463
ENSG00000279412	1.39e-17	10.2721	-6.38872	0.00417417	0.250471	AC020763.3	16	70713987	70716890	+	2904	TEC	novel transcript	-	0	9	0	0.271019
ENSG00000187242	1.39e-17	10.2721	-6.38872	0.00417417	0.250471	KRT12	17	40860943	40867224	-	2878	protein_coding	keratin 12 [Source:HGNC Symbol;Acc:HGNC:6414]	-	0	9	0	0.273467
ENSG00000201340	1.39e-17	10.2721	-6.38872	0.00417417	0.250471	RF00019	17	50696644	50696760	+	117	misc_RNA		-	0	9	0	6.72683
ENSG00000266541	1.39e-17	10.2721	-6.38872	0.00417417	0.250471	AP001381.1	18	9587386	9590182	+	534	antisense	novel transcript, antisense to PPP4R1	-	0	9	0	1.47386
ENSG00000202150	1.39e-17	10.2721	-6.38872	0.00417417	0.250471	RNU6-407P	20	35030317	35030420	-	104	snRNA	RNA, U6 small nuclear 407, pseudogene [Source:HGNC Symbol;Acc:HGNC:47370]	-	0	9	0	7.56768
ENSG00000252334	1.39e-17	10.2721	-6.38872	0.00417417	0.250471	RNU6-1337P	19	58483749	58483843	-	95	snRNA	RNA, U6 small nuclear 1337, pseudogene [Source:HGNC Symbol;Acc:HGNC:48300]	-	0	9	0	8.28462
ENSG00000128218	1.39e-17	10.2721	-6.38872	0.00417417	0.250471	VPREB3	22	23752743	23754468	-	610	protein_coding	V-set pre-B cell surrogate light chain 3 [Source:HGNC Symbol;Acc:HGNC:12710]	-	0	9	0	1.29023
ENSG00000235237	1.39e-17	10.2721	-6.38872	0.00417417	0.250471	Z82188.2	22	37166757	37182850	+	630	antisense	novel transcript	-	0	9	0	1.24927
ENSG00000163435	60.5127	19.3926	1.6366	0.00431373	0.257555	ELF3	1	202007945	202017188	+	7191	protein_coding	E74 like ETS transcription factor 3 [Source:HGNC Symbol;Acc:HGNC:3318]	ETS	69	17	0.644864	0.206735
ENSG00000123096	20.1639	61.5749	-1.60361	0.00431373	0.257555	SSPN	12	26121991	26299290	+	6821	protein_coding	sarcospan [Source:HGNC Symbol;Acc:HGNC:11322]	-	23	54	0.226615	0.692308
ENSG00000122477	12.2695	42.1939	-1.77006	0.00434191	0.257615	LRRC39	1	100148449	100178273	-	1991	protein_coding	leucine rich repeat containing 39 [Source:HGNC Symbol;Acc:HGNC:28228]	-	14	37	0.472569	1.62512
ENSG00000214188	21.9182	3.43186	2.63745	0.00436855	0.257615	ST7-OT4	7	116953899	117098806	+	2664	sense_intronic	ST7 overlapping transcript 4 [Source:HGNC Symbol;Acc:HGNC:18835]	-	25	3	0.630687	0.0984783
ENSG00000274191	21.9182	3.43186	2.63745	0.00436855	0.257615	AC026333.4	12	122634130	122634673	+	544	lincRNA	novel transcript	-	25	3	3.08851	0.482254
ENSG00000283031	4.375	22.8128	-2.34584	0.00436855	0.257615	AC009242.1	2	23667208	23685453	-	2706	lincRNA	novel transcript	-	5	20	0.12418	0.646332
ENSG00000210164	4.375	22.8128	-2.34584	0.00436855	0.257615	MT-TG	MT	9991	10058	+	68	Mt_tRNA	mitochondrially encoded tRNA glycine [Source:HGNC Symbol;Acc:HGNC:7486]	-	5	20	4.94162	25.7202
ENSG00000100365	30.6897	84.3761	-1.4547	0.00444838	0.261679	NCF4	22	36860988	36878015	+	1759	protein_coding	neutrophil cytosolic factor 4 [Source:HGNC Symbol;Acc:HGNC:7662]	-	35	74	1.33724	3.67891
ENSG00000258424	31.5668	7.99201	1.96777	0.00461337	0.269847	AL512791.1	14	90402523	90405235	-	300	antisense	novel transcript, antisense to CALM1	-	36	7	8.06472	2.04047
ENSG00000229950	6.12936	27.3731	-2.13352	0.00462106	0.269847	TFAP2A-AS1	6	10409340	10416446	+	1692	antisense	TFAP2A antisense RNA 1 [Source:HGNC Symbol;Acc:HGNC:40579]	-	7	24	0.278039	1.24041
ENSG00000226051	6.12936	27.3731	-2.13352	0.00462106	0.269847	ZNF503-AS1	10	75269819	75373500	+	3426	lincRNA	ZNF503 antisense RNA 1 [Source:HGNC Symbol;Acc:HGNC:27370]	-	7	24	0.137315	0.612601
ENSG00000285728	13.1466	44.474	-1.74722	0.00468829	0.273107	AC098484.4	1	42658687	42682160	-	2041	antisense	novel transcript, antisense to PPIH	-	15	39	0.49392	1.671
ENSG00000225972	50.8641	15.9724	1.66476	0.00475756	0.275545	MTND1P23	1	629062	629433	+	372	unprocessed_pseudogene	MT-ND1 pseudogene 23 [Source:HGNC Symbol;Acc:HGNC:42092]	-	58	14	10.4784	3.29108
ENSG00000198691	19.2867	58.1547	-1.58505	0.00476466	0.275545	ABCA4	1	93992835	94121132	-	8530	protein_coding	ATP binding cassette subfamily A member 4 [Source:HGNC Symbol;Acc:HGNC:34]	-	22	51	0.173333	0.522847
ENSG00000277687	19.2867	58.1547	-1.58505	0.00476466	0.275545	AL139407.1	10	118692361	118693535	-	1175	sense_intronic	novel transcript, sense intronic to CACUL1	-	22	51	1.25833	3.79565
ENSG00000252743	3.49781	19.3926	-2.4248	0.00484911	0.277178	RNU6-850P	6	31756951	31757053	-	103	snRNA	RNA, U6 small nuclear 850, pseudogene [Source:HGNC Symbol;Acc:HGNC:47813]	-	4	17	2.60994	14.4333
ENSG00000255320	3.49781	19.3926	-2.4248	0.00484911	0.277178	AP000759.1	11	66244840	66246239	-	397	antisense	novel transcript	-	4	17	0.677139	3.74466
ENSG00000270704	3.49781	19.3926	-2.4248	0.00484911	0.277178	AC124312.4	15	24984864	24985173	+	310	sense_intronic	novel transcript	-	4	17	0.867174	4.79558
ENSG00000279356	3.49781	19.3926	-2.4248	0.00484911	0.277178	AC007610.4	16	50072862	50074986	+	2125	TEC	novel transcript	-	4	17	0.126505	0.69959
ENSG00000282034	59.6356	19.3926	1.61558	0.00499868	0.277178	AC106886.5	16	30704067	30745169	+	11692	protein_coding	novel transcript	-	68	17	0.390866	0.127149
ENSG00000265452	45.6012	13.6923	1.72816	0.00501982	0.277178	MIR3682	2	53849122	53849205	-	84	miRNA	microRNA 3682 [Source:HGNC Symbol;Acc:HGNC:38916]	-	52	12	41.6037	12.4927
ENSG00000261061	61.3899	20.5327	1.57536	0.00522492	0.277178	AC092718.4	16	81030770	81031485	+	716	sense_intronic	novel transcript	-	70	18	6.57042	2.19843
ENSG00000183682	2.62061	15.9724	-2.54538	0.0052473	0.277178	BMP8A	1	39491646	39525935	+	1692	protein_coding	bone morphogenetic protein 8a [Source:HGNC Symbol;Acc:HGNC:21650]	-	3	14	0.11916	0.723571
ENSG00000285212	2.62061	15.9724	-2.54538	0.0052473	0.277178	AL009178.3	6	167796647	167825145	+	821	lincRNA	novel transcript	-	3	14	0.245576	1.49121
ENSG00000150455	2.62061	15.9724	-2.54538	0.0052473	0.277178	TIRAP	11	126283065	126298845	+	3591	protein_coding	TIR domain containing adaptor protein [Source:HGNC Symbol;Acc:HGNC:17192]	-	3	14	0.0561454	0.340931
ENSG00000225527	2.62061	15.9724	-2.54538	0.0052473	0.277178	AL450384.1	10	18531849	18533336	-	413	antisense	novel transcript	-	3	14	0.488179	2.96437
ENSG00000200677	2.62061	15.9724	-2.54538	0.0052473	0.277178	RF00093	15	90755243	90755312	-	70	snoRNA		-	3	14	2.88026	17.4898
ENSG00000183336	2.62061	15.9724	-2.54538	0.0052473	0.277178	BOLA2	16	29443056	29454964	-	1884	protein_coding	bolA family member 2 [Source:HGNC Symbol;Acc:HGNC:29488]	-	3	14	0.107016	0.649832
ENSG00000267871	2.62061	15.9724	-2.54538	0.0052473	0.277178	ZNF460-AS1	19	57267220	57280334	-	738	antisense	ZNF460 antisense RNA 1 [Source:HGNC Symbol;Acc:HGNC:53774]	-	3	14	0.273195	1.65892
ENSG00000244676	2.62061	15.9724	-2.54538	0.0052473	0.277178	AL109761.1	21	17793488	17810845	+	454	antisense	novel transcript, antisense to C21orf91	-	3	14	0.444093	2.69666
ENSG00000116701	1.74339	15.9724	-3.09825	0.0052473	0.277178	NCF2	1	183555563	183590876	-	2928	protein_coding	neutrophil cytosolic factor 2 [Source:HGNC Symbol;Acc:HGNC:7661]	-	2	14	0.0459057	0.418129
ENSG00000102174	1.74339	15.9724	-3.09825	0.0052473	0.277178	PHEX	X	22032441	22251310	+	6384	protein_coding	phosphate regulating endopeptidase homolog X-linked [Source:HGNC Symbol;Acc:HGNC:8918]	-	2	14	0.0210545	0.191774
ENSG00000187559	1.74339	15.9724	-3.09825	0.0052473	0.277178	FOXD4L3	9	68302867	68304905	+	2039	protein_coding	forkhead box D4 like 3 [Source:HGNC Symbol;Acc:HGNC:18523]	Fork	2	14	0.0659206	0.600433
ENSG00000206924	1.74339	15.9724	-3.09825	0.0052473	0.277178	RNU6-689P	14	75020761	75020867	+	107	snRNA	RNA, U6 small nuclear 689, pseudogene [Source:HGNC Symbol;Acc:HGNC:47652]	-	2	14	1.25619	11.4419
ENSG00000172382	1.74339	15.9724	-3.09825	0.0052473	0.277178	PRSS27	16	2712418	2720551	-	5921	protein_coding	serine protease 27 [Source:HGNC Symbol;Acc:HGNC:15475]	-	2	14	0.0227009	0.20677
ENSG00000223343	13.1466	1.1519	3.39332	0.00528154	0.277178	AC137630.1	3	48985049	48989988	-	782	antisense	novel transcript	-	15	1	1.28912	0.111827
ENSG00000238363	13.1466	1.1519	3.39332	0.00528154	0.277178	SNORA13	5	112161485	112161617	+	133	snoRNA	small nucleolar RNA, H/ACA box 13 [Source:HGNC Symbol;Acc:HGNC:32601]	-	15	1	7.57962	0.65751
ENSG00000274750	13.1466	1.1519	3.39332	0.00528154	0.277178	HIST1H3E	6	26224199	26227473	+	2679	protein_coding	histone cluster 1 H3 family member e [Source:HGNC Symbol;Acc:HGNC:4769]	-	15	1	0.376293	0.0326423
ENSG00000253726	13.1466	1.1519	3.39332	0.00528154	0.277178	AC013562.1	8	72732045	72751843	+	1722	sense_intronic	uncharacterized LOC101926908 [Source:NCBI gene;Acc:101926908]	-	15	1	0.585418	0.0507833
ENSG00000229833	13.1466	1.1519	3.39332	0.00528154	0.277178	PET100	19	7629737	7631956	+	2220	protein_coding	PET100 homolog [Source:HGNC Symbol;Acc:HGNC:40038]	-	15	1	0.454095	0.0393913
ENSG00000116819	12.2695	1.1519	3.29474	0.00528154	0.277178	TFAP2E	1	35573370	35595328	+	2216	protein_coding	transcription factor AP-2 epsilon [Source:HGNC Symbol;Acc:HGNC:30774]	AP-2	14	1	0.424587	0.0394624
ENSG00000227591	12.2695	1.1519	3.29474	0.00528154	0.277178	AL031316.1	1	209661364	209724125	-	477	antisense	uncharacterized LOC101930114 [Source:NCBI gene;Acc:101930114]	-	14	1	1.9725	0.183331
ENSG00000240964	12.2695	1.1519	3.29474	0.00528154	0.277178	RN7SL751P	3	78938009	78938292	-	284	misc_RNA	RNA, 7SL, cytoplasmic 751, pseudogene [Source:HGNC Symbol;Acc:HGNC:46767]	-	14	1	3.31297	0.307918
ENSG00000234338	12.2695	1.1519	3.29474	0.00528154	0.277178	AC073349.2	7	64835280	64836882	-	1603	processed_pseudogene	endogenous retroviral family W, env(C7), member 2 (ERVWE2) pseudogene	-	14	1	0.586952	0.0545532
ENSG00000225969	12.2695	1.1519	3.29474	0.00528154	0.277178	ABHD11-AS1	7	73735038	73736158	+	662	transcribed_unitary_pseudogene	ABHD11 antisense RNA 1 (tail to tail) [Source:HGNC Symbol;Acc:HGNC:18289]	-	14	1	1.42127	0.132098
ENSG00000254593	12.2695	1.1519	3.29474	0.00528154	0.277178	OR7E126P	11	71903194	71904081	+	888	unprocessed_pseudogene	olfactory receptor family 7 subfamily E member 126 pseudogene [Source:HGNC Symbol;Acc:HGNC:15304]	-	14	1	1.05955	0.0984783
ENSG00000159761	12.2695	1.1519	3.29474	0.00528154	0.277178	C16orf86	16	67666816	67668758	+	1789	protein_coding	chromosome 16 open reading frame 86 [Source:HGNC Symbol;Acc:HGNC:33755]	-	14	1	0.525927	0.0488814
ENSG00000262921	12.2695	1.1519	3.29474	0.00528154	0.277178	AC118754.2	17	4565752	4571760	+	537	lincRNA	novel transcript	-	14	1	1.75211	0.162847
ENSG00000227775	0.866243	13.6923	-3.78553	0.00528154	0.277178	AL031282.1	1	1724512	1737251	+	2759	transcribed_processed_pseudogene	ribosomal protein S7 (RPS7) pseudogene	-	1	12	0.0243588	0.38035
ENSG00000181227	0.866243	13.6923	-3.78553	0.00528154	0.277178	DLSTP1	1	75743423	75744776	-	1354	processed_pseudogene	dihydrolipoamide S-succinyltransferase pseudogene 1 [Source:HGNC Symbol;Acc:HGNC:2912]	-	1	12	0.0496352	0.775026
ENSG00000236703	0.866243	13.6923	-3.78553	0.00528154	0.277178	MYB-AS1	6	135195083	135195995	-	449	antisense	MYB antisense RNA 1 [Source:HGNC Symbol;Acc:HGNC:37457]	-	1	12	0.149679	2.33716
ENSG00000165092	0.866243	13.6923	-3.78553	0.00528154	0.277178	ALDH1A1	9	72900662	73080442	-	2849	protein_coding	aldehyde dehydrogenase 1 family member A1 [Source:HGNC Symbol;Acc:HGNC:402]	-	1	12	0.0235893	0.368335
ENSG00000259090	0.866243	13.6923	-3.78553	0.00528154	0.277178	SEPT7P1	14	35157904	35159099	-	1196	processed_pseudogene	septin 7 pseudogene 1 [Source:HGNC Symbol;Acc:HGNC:19926]	-	1	12	0.0561923	0.877412
ENSG00000228705	0.866243	13.6923	-3.78553	0.00528154	0.277178	LINC00659	20	62774128	62775412	-	540	antisense	long intergenic non-protein coding RNA 659 [Source:HGNC Symbol;Acc:HGNC:44316]	-	1	12	0.124456	1.94331
ENSG00000189157	23.6725	4.57188	2.34551	0.00528628	0.277178	FAM47E	4	76214040	76283780	+	9508	protein_coding	family with sequence similarity 47 member E [Source:HGNC Symbol;Acc:HGNC:34343]	-	27	4	0.190846	0.0367896
ENSG00000244242	23.6725	4.57188	2.34551	0.00528628	0.277178	IFITM10	11	1732410	1750591	-	4784	protein_coding	interferon induced transmembrane protein 10 [Source:HGNC Symbol;Acc:HGNC:40022]	-	27	4	0.379298	0.0731177
ENSG00000197182	23.6725	4.57188	2.34551	0.00528628	0.277178	MIRLET7BHG	22	46053869	46113928	+	5728	lincRNA	MIRLET7B host gene [Source:HGNC Symbol;Acc:HGNC:37189]	-	27	4	0.316788	0.0610676
ENSG00000273055	7.00653	29.6532	-2.05942	0.00529072	0.277178	AC005046.1	7	107942116	107942740	+	625	antisense	novel transcript, antisense to LAMB1	-	8	26	0.860237	3.63787
ENSG00000110844	25.4268	71.8355	-1.493	0.00533402	0.278836	PRPF40B	12	49568218	49644666	+	9444	protein_coding	pre-mRNA processing factor 40 homolog B [Source:HGNC Symbol;Acc:HGNC:25031]	-	29	63	0.206372	0.583362
ENSG00000221930	90.3357	33.0734	1.44688	0.00557111	0.290596	FAM45BP	X	130494965	130496588	+	1624	transcribed_processed_pseudogene	family with sequence similarity 45 member B, pseudogene [Source:HGNC Symbol;Acc:HGNC:30886]	-	103	29	4.26245	1.56159
ENSG00000241476	119.282	46.7541	1.34937	0.00565571	0.294368	SSX2	X	52696896	52707189	-	1536	protein_coding	SSX family member 2 [Source:HGNC Symbol;Acc:HGNC:11336]	-	136	41	5.95053	2.33424
ENSG00000146700	42.9698	12.5522	1.76702	0.0056822	0.294466	SSC4D	7	76389334	76409695	-	2819	protein_coding	scavenger receptor cysteine rich family member with 4 domains [Source:HGNC Symbol;Acc:HGNC:14461]	-	49	11	1.16818	0.341233
ENSG00000253754	13.1466	43.3339	-1.70985	0.0056822	0.294466	AC087620.1	8	108226200	108227544	+	447	antisense	novel transcript	-	15	38	2.25523	7.43412
ENSG00000280388	11.3923	38.7737	-1.75425	0.00606867	0.304784	AC006330.1	7	76043977	76045963	-	1987	TEC	TEC	-	13	34	0.439697	1.49636
ENSG00000274105	21.041	3.43186	2.57889	0.00607288	0.304784	AC084824.3	12	32728169	32729024	-	856	sense_intronic	novel transcript, sense intronic to YARS2	-	24	3	1.88428	0.306479
ENSG00000272141	20.1639	3.43186	2.51786	0.00607288	0.304784	AL390719.2	1	1169357	1170343	+	987	lincRNA	novel transcript	-	23	3	1.5661	0.265802
ENSG00000272525	20.1639	3.43186	2.51786	0.00607288	0.304784	AC099522.2	5	73497550	73498293	-	744	lincRNA	novel transcript	-	23	3	2.0776	0.352616
ENSG00000276334	4.375	21.6727	-2.27225	0.00607288	0.304784	AL133243.2	2	32521927	32523547	+	1621	sense_intronic	novel transcript, sense intronic to BIRC6	-	5	19	0.207298	1.025
ENSG00000104237	4.375	21.6727	-2.27225	0.00607288	0.304784	RP1	8	54509422	54871720	+	15273	protein_coding	RP1, axonemal microtubule associated [Source:HGNC Symbol;Acc:HGNC:10263]	-	5	19	0.0220016	0.108788
ENSG00000141449	4.375	21.6727	-2.27225	0.00607288	0.304784	GREB1L	18	21242242	21525417	+	10572	protein_coding	GREB1 like retinoic acid receptor coactivator [Source:HGNC Symbol;Acc:HGNC:31042]	-	5	19	0.0317849	0.157163
ENSG00000213928	25.4268	5.71192	2.13381	0.00612771	0.304784	IRF9	14	24161053	24166565	+	3794	protein_coding	interferon regulatory factor 9 [Source:HGNC Symbol;Acc:HGNC:6131]	IRF	29	5	0.513699	0.115246
ENSG00000278840	25.4268	5.71192	2.13381	0.00612771	0.304784	AC009878.1	15	26557598	26557937	-	340	sense_intronic	novel transcript, sense intronic to GABRB3	-	29	5	5.73228	1.28601
ENSG00000230188	6.12936	26.233	-2.0724	0.00612771	0.304784	AL158156.1	9	37490421	37490893	-	473	processed_pseudogene	ribosomal protein L21 (RPL21) pseudogene	-	7	23	0.994592	4.25227
ENSG00000273173	32.444	85.5162	-1.39418	0.00652898	0.304784	SNURF	15	24954986	24977850	+	1175	protein_coding	SNRPN upstream reading frame [Source:HGNC Symbol;Acc:HGNC:11171]	-	37	75	2.11627	5.58184
ENSG00000226525	119.282	47.8942	1.31469	0.00672897	0.304784	RPS7P10	13	21628413	21629015	-	603	processed_pseudogene	ribosomal protein S7 pseudogene 10 [Source:HGNC Symbol;Acc:HGNC:39903]	-	136	42	15.1576	6.09096
ENSG00000050327	155.245	354.571	-1.19074	0.00673891	0.304784	ARHGEF5	7	144355288	144380632	+	5818	protein_coding	Rho guanine nucleotide exchange factor 5 [Source:HGNC Symbol;Acc:HGNC:13209]	-	177	311	2.0446	4.67456
ENSG00000214391	41.2155	12.5522	1.70708	0.00688961	0.304784	TUBAP2	11	90282560	90284172	+	1613	processed_pseudogene	tubulin alpha pseudogene 2 [Source:HGNC Symbol;Acc:HGNC:14531]	-	47	11	1.95827	0.596365
ENSG00000279880	27.1811	6.85196	1.97167	0.00689176	0.304784	AC134407.3	17	67973934	67976072	+	2139	TEC	TEC	-	31	6	0.974	0.245298
ENSG00000273687	7.00653	28.5131	-2.00308	0.00689176	0.304784	AC004223.3	17	35018660	35018991	+	332	antisense	novel transcript, antisense to RFFL	-	8	25	1.61942	6.585
ENSG00000131095	7.00653	28.5131	-2.00308	0.00689176	0.304784	GFAP	17	44903161	44916937	-	12110	protein_coding	glial fibrillary acidic protein [Source:HGNC Symbol;Acc:HGNC:4235]	-	8	25	0.044397	0.18053
ENSG00000265806	17.5324	2.29188	2.8775	0.00696616	0.304784	MIR4292	9	136830957	136831023	+	67	miRNA	microRNA 4292 [Source:HGNC Symbol;Acc:HGNC:38348]	-	20	2	20.0615	2.61041
ENSG00000178977	17.5324	2.29188	2.8775	0.00696616	0.304784	LINC00324	17	8220642	8224043	-	2082	lincRNA	long intergenic non-protein coding RNA 324 [Source:HGNC Symbol;Acc:HGNC:26628]	-	20	2	0.645591	0.0840046
ENSG00000254503	17.5324	2.29188	2.8775	0.00696616	0.304784	AC010319.1	19	17417031	17418288	-	1258	processed_pseudogene	high-mobility group box 3 (HMGB3) pseudogene	-	20	2	1.06846	0.139028
ENSG00000250522	3.49781	18.2526	-2.33791	0.00696616	0.304784	AC004066.2	4	105540190	105552355	-	572	antisense	novel transcript	-	4	16	0.469972	2.44612
ENSG00000250903	3.49781	18.2526	-2.33791	0.00696616	0.304784	GMDS-DT	6	2245748	2482022	+	13177	lincRNA	GMDS divergent transcript [Source:HGNC Symbol;Acc:HGNC:48993]	-	4	16	0.020401	0.106184
ENSG00000166548	3.49781	18.2526	-2.33791	0.00696616	0.304784	TK2	16	66508003	66552544	-	7169	protein_coding	thymidine kinase 2, mitochondrial [Source:HGNC Symbol;Acc:HGNC:11831]	-	4	16	0.0374981	0.195171
ENSG00000201820	34.1983	9.13207	1.89293	0.00701327	0.304784	RF00019	14	51253933	51254023	-	91	misc_RNA		-	39	8	28.8026	7.6878
ENSG00000271789	22.7953	4.57188	2.29135	0.00716778	0.304784	AL080317.2	6	111297126	111298510	+	1385	lincRNA	novel transcript	-	26	4	1.26163	0.25256
ENSG00000231113	5.25218	23.9529	-2.15945	0.00716778	0.304784	AL035587.1	6	42940364	42948360	+	1490	antisense	novel transcript	-	6	21	0.270628	1.2325
ENSG00000224629	5.25218	23.9529	-2.15945	0.00716778	0.304784	AC004975.1	7	157263022	157263229	-	208	processed_pseudogene	ribosomal protein L36 (RPL36A) pseudogene	-	6	21	1.93863	8.82896
ENSG00000225335	5.25218	23.9529	-2.15945	0.00716778	0.304784	AC016027.1	22	18076527	18078884	-	2235	antisense	novel transcript	-	6	21	0.180419	0.821666
ENSG00000229010	8.76086	1.39e-17	6.16542	0.00724341	0.304784	AL161672.1	1	23140325	23141142	+	818	processed_pseudogene	novel pseudogene	-	10	0	0.821589	0
ENSG00000270149	8.76086	1.39e-17	6.16542	0.00724341	0.304784	AL591806.3	1	160997957	161038962	-	2114	protein_coding	novel transcript, TSTD1 - F11R readthrough	-	10	0	0.317909	0
ENSG00000163531	8.76086	1.39e-17	6.16542	0.00724341	0.304784	NFASC	1	204828651	205022822	+	21271	protein_coding	neurofascin [Source:HGNC Symbol;Acc:HGNC:29866]	-	10	0	0.0315951	0
ENSG00000207653	8.76086	1.39e-17	6.16542	0.00724341	0.304784	MIR558	2	32532153	32532246	+	94	miRNA	microRNA 558 [Source:HGNC Symbol;Acc:HGNC:32814]	-	10	0	7.14957	0
ENSG00000285898	8.76086	1.39e-17	6.16542	0.00724341	0.304784	AC007317.1	2	40591285	40679604	+	2467	lincRNA		-	10	0	0.27242	0
ENSG00000230119	8.76086	1.39e-17	6.16542	0.00724341	0.304784	AC123900.1	3	33190233	33190328	-	96	processed_pseudogene	pseudogene similar to part of cytochrome c, somatic (CYCS)	-	10	0	7.00063	0
ENSG00000240254	8.76086	1.39e-17	6.16542	0.00724341	0.304784	B4GALT4-AS1	3	119226486	119290666	+	544	antisense	B4GALT4 antisense RNA 1 [Source:HGNC Symbol;Acc:HGNC:40090]	-	10	0	1.2354	0
ENSG00000277250	8.76086	1.39e-17	6.16542	0.00724341	0.304784	RF00017	3	128673681	128674021	-	341	misc_RNA		-	10	0	1.97085	0
ENSG00000272650	8.76086	1.39e-17	6.16542	0.00724341	0.304784	AC110792.3	4	53997415	53997712	-	298	lincRNA	novel transcript	-	10	0	2.25523	0
ENSG00000244748	8.76086	1.39e-17	6.16542	0.00724341	0.304784	RN7SL153P	5	72314397	72314688	-	292	misc_RNA	RNA, 7SL, cytoplasmic 153, pseudogene [Source:HGNC Symbol;Acc:HGNC:46169]	-	10	0	2.30158	0
ENSG00000233250	8.76086	1.39e-17	6.16542	0.00724341	0.304784	AC233728.1	X	53432722	53433032	-	218	antisense	novel transcript	-	10	0	3.08284	0
ENSG00000241489	8.76086	1.39e-17	6.16542	0.00724341	0.304784	AC244197.3	X	149482543	149533935	-	3311	protein_coding	novel transcript	-	10	0	0.202978	0
ENSG00000231942	8.76086	1.39e-17	6.16542	0.00724341	0.304784	HNRNPA1P36	8	81807772	81808726	+	955	processed_pseudogene	heterogeneous nuclear ribonucleoprotein A1 pseudogene 36 [Source:HGNC Symbol;Acc:HGNC:48765]	-	10	0	0.703728	0
ENSG00000274011	8.76086	1.39e-17	6.16542	0.00724341	0.304784	RF00017	9	98115885	98116135	+	251	misc_RNA		-	10	0	2.67753	0
ENSG00000265539	8.76086	1.39e-17	6.16542	0.00724341	0.304784	MIR3164	11	69083176	69083258	+	83	miRNA	microRNA 3164 [Source:HGNC Symbol;Acc:HGNC:38288]	-	10	0	8.09711	0
ENSG00000108242	8.76086	1.39e-17	6.16542	0.00724341	0.304784	CYP2C18	10	94683621	94736190	+	2418	protein_coding	cytochrome P450 family 2 subfamily C member 18 [Source:HGNC Symbol;Acc:HGNC:2620]	-	10	0	0.27794	0
ENSG00000258334	8.76086	1.39e-17	6.16542	0.00724341	0.304784	AC125611.4	12	49292631	49324576	-	4166	antisense	uncharacterized LOC101927267 [Source:NCBI gene;Acc:101927267]	-	10	0	0.16132	0
ENSG00000257910	8.76086	1.39e-17	6.16542	0.00724341	0.304784	AC124784.1	12	76878193	76880352	+	571	antisense	novel transcript, antisense to CSRP2	-	10	0	1.17699	0
ENSG00000139304	8.76086	1.39e-17	6.16542	0.00724341	0.304784	PTPRQ	12	80402178	80680271	+	12477	protein_coding	protein tyrosine phosphatase, receptor type Q [Source:HGNC Symbol;Acc:HGNC:9679]	-	10	0	0.0538639	0
ENSG00000240441	8.76086	1.39e-17	6.16542	0.00724341	0.304784	AC007622.1	12	107719599	107720133	+	535	processed_pseudogene	ribosomal protein L17 (RPL17) pseudogene	-	10	0	1.25619	0
ENSG00000232587	8.76086	1.39e-17	6.16542	0.00724341	0.304784	EEF1A1P3	13	28214513	28215897	+	1385	processed_pseudogene	eukaryotic translation elongation factor 1 alpha 1 pseudogene 3 [Source:HGNC Symbol;Acc:HGNC:3194]	-	10	0	0.485242	0
ENSG00000225133	8.76086	1.39e-17	6.16542	0.00724341	0.304784	MORF4L1P4	13	41199832	41200807	-	976	processed_pseudogene	mortality factor 4 like 1 pseudogene 4 [Source:HGNC Symbol;Acc:HGNC:39257]	-	10	0	0.688586	0
ENSG00000230778	8.76086	1.39e-17	6.16542	0.00724341	0.304784	ANKRD63	15	40281444	40282586	-	1143	protein_coding	ankyrin repeat domain 63 [Source:HGNC Symbol;Acc:HGNC:40027]	-	10	0	0.587979	0
ENSG00000277548	8.76086	1.39e-17	6.16542	0.00724341	0.304784	AC018926.3	15	55346347	55346752	-	406	sense_intronic	novel transcript, sense intronic to CCPG1	-	10	0	1.65532	0
ENSG00000261140	8.76086	1.39e-17	6.16542	0.00724341	0.304784	AC093525.4	16	2569043	2571936	-	459	antisense	novel transcript, antisense to PDPK1	-	10	0	1.46418	0
ENSG00000262516	8.76086	1.39e-17	6.16542	0.00724341	0.304784	AC007151.1	16	3840528	3841010	+	483	processed_pseudogene	developmental pluripotency associated 3 (DPPA3) pseudogene	-	10	0	1.39143	0
ENSG00000260442	8.76086	1.39e-17	6.16542	0.00724341	0.304784	ATP2A1-AS1	16	28878957	28879920	-	583	antisense	ATP2A1 antisense RNA 1 [Source:HGNC Symbol;Acc:HGNC:51370]	-	10	0	1.15276	0
ENSG00000253730	8.76086	1.39e-17	6.16542	0.00724341	0.304784	AC015909.2	17	50158333	50161276	-	547	antisense	novel transcript	-	10	0	1.22863	0
ENSG00000215388	8.76086	1.39e-17	6.16542	0.00724341	0.304784	ACTG1P3	20	1160584	1161697	+	1114	processed_pseudogene	actin gamma 1 pseudogene 3 [Source:HGNC Symbol;Acc:HGNC:148]	-	10	0	0.603285	0
ENSG00000252933	8.76086	1.39e-17	6.16542	0.00724341	0.304784	RNU6-1223P	19	1616492	1616595	-	104	snRNA	RNA, U6 small nuclear 1223, pseudogene [Source:HGNC Symbol;Acc:HGNC:48186]	-	10	0	6.46212	0
ENSG00000267149	8.76086	1.39e-17	6.16542	0.00724341	0.304784	AC011476.2	19	55027593	55053928	-	1271	processed_transcript	novel transcript	-	10	0	0.528765	0
ENSG00000238199	1.39e-17	9.13207	-6.22094	0.00724341	0.304784	UBE2V2P3	1	11278616	11279351	-	437	processed_pseudogene	ubiquitin conjugating enzyme E2 V2 pseudogene 3 [Source:HGNC Symbol;Acc:HGNC:44891]	-	0	8	0	1.60089
ENSG00000163879	1.39e-17	9.13207	-6.22094	0.00724341	0.304784	DNALI1	1	37556919	37566857	+	4456	protein_coding	dynein axonemal light intermediate chain 1 [Source:HGNC Symbol;Acc:HGNC:14353]	-	0	8	0	0.157
ENSG00000232963	1.39e-17	9.13207	-6.22094	0.00724341	0.304784	HMGN2P20	2	24330402	24330674	+	273	processed_pseudogene	high mobility group nucleosomal binding domain 2 pseudogene 20 [Source:HGNC Symbol;Acc:HGNC:39385]	-	0	8	0	2.5626
ENSG00000138028	1.39e-17	9.13207	-6.22094	0.00724341	0.304784	CGREF1	2	27098889	27119115	-	4039	protein_coding	cell growth regulator with EF-hand domain 1 [Source:HGNC Symbol;Acc:HGNC:16962]	-	0	8	0	0.173209
ENSG00000271228	1.39e-17	9.13207	-6.22094	0.00724341	0.304784	AL121655.1	2	32013061	32013368	+	308	antisense	novel transcript, antisense to DPY30	-	0	8	0	2.2714
ENSG00000232034	1.39e-17	9.13207	-6.22094	0.00724341	0.304784	AC092168.2	2	100822661	100847220	+	717	sense_intronic	novel transcript	-	0	8	0	0.975719
ENSG00000167165	1.39e-17	9.13207	-6.22094	0.00724341	0.304784	UGT1A6	2	233691607	233773300	+	5180	protein_coding	UDP glucuronosyltransferase family 1 member A6 [Source:HGNC Symbol;Acc:HGNC:12538]	-	0	8	0	0.135056
ENSG00000154252	1.39e-17	9.13207	-6.22094	0.00724341	0.304784	GAL3ST2	2	241776825	241804208	+	1370	protein_coding	galactose-3-O-sulfotransferase 2 [Source:HGNC Symbol;Acc:HGNC:24869]	-	0	8	0	0.51065
ENSG00000236768	1.39e-17	9.13207	-6.22094	0.00724341	0.304784	AC124916.1	3	48120669	48121215	-	547	processed_pseudogene	ribosomal protein L17 (RPL17) pseudogene	-	0	8	0	1.27896
ENSG00000070087	1.39e-17	9.13207	-6.22094	0.00724341	0.304784	PFN2	3	149964904	150050788	-	3709	protein_coding	profilin 2 [Source:HGNC Symbol;Acc:HGNC:8882]	-	0	8	0	0.18862
ENSG00000163581	1.39e-17	9.13207	-6.22094	0.00724341	0.304784	SLC2A2	3	170996348	171026750	-	3417	protein_coding	solute carrier family 2 member 2 [Source:HGNC Symbol;Acc:HGNC:11006]	-	0	8	0	0.204738
ENSG00000145431	1.39e-17	9.13207	-6.22094	0.00724341	0.304784	PDGFC	4	156760454	156971394	-	5593	protein_coding	platelet derived growth factor C [Source:HGNC Symbol;Acc:HGNC:8801]	-	0	8	0	0.125083
ENSG00000250140	1.39e-17	9.13207	-6.22094	0.00724341	0.304784	AC026801.1	5	34860783	34861506	-	425	processed_pseudogene	ribosomal protein L26-like 1 (RPL26L1) pseudogene	-	0	8	0	1.64609
ENSG00000253816	1.39e-17	9.13207	-6.22094	0.00724341	0.304784	AC138866.1	5	70219918	70258930	-	497	unprocessed_pseudogene	glucuronidase, beta (GUSB) pseudogene	-	0	8	0	1.40763
ENSG00000196747	1.39e-17	9.13207	-6.22094	0.00724341	0.304784	HIST1H2AI	6	27808199	27808701	+	503	protein_coding	histone cluster 1 H2A family member i [Source:HGNC Symbol;Acc:HGNC:4725]	-	0	8	0	1.39084
ENSG00000006747	1.39e-17	9.13207	-6.22094	0.00724341	0.304784	SCIN	7	12570577	12660179	+	11623	protein_coding	scinderin [Source:HGNC Symbol;Acc:HGNC:21695]	-	0	8	0	0.0601902
ENSG00000280890	1.39e-17	9.13207	-6.22094	0.00724341	0.304784	ELDR	7	55235965	55255635	-	2941	lincRNA	EGFR long non-coding downstream RNA [Source:HGNC Symbol;Acc:HGNC:49511]	-	0	8	0	0.237875
ENSG00000223584	1.39e-17	9.13207	-6.22094	0.00724341	0.304784	TVP23CP1	7	90631906	90632568	+	639	processed_pseudogene	TVP23C pseudogene 1 [Source:HGNC Symbol;Acc:HGNC:44646]	-	0	8	0	1.09482
ENSG00000241959	1.39e-17	9.13207	-6.22094	0.00724341	0.304784	RN7SL76P	7	151464650	151464938	-	289	misc_RNA	RNA, 7SL, cytoplasmic 76, pseudogene [Source:HGNC Symbol;Acc:HGNC:46092]	-	0	8	0	2.42073
ENSG00000276298	1.39e-17	9.13207	-6.22094	0.00724341	0.304784	AC234782.4	X	103909126	103909449	+	324	unprocessed_pseudogene	HYDIN, axonemal central pair apparatus protein (HYDIN) pseudogene	-	0	8	0	2.15923
ENSG00000137098	1.39e-17	9.13207	-6.22094	0.00724341	0.304784	SPAG8	9	35808045	35812272	-	2722	protein_coding	sperm associated antigen 8 [Source:HGNC Symbol;Acc:HGNC:14105]	-	0	8	0	0.257013
ENSG00000207737	1.39e-17	9.13207	-6.22094	0.00724341	0.304784	MIR181B2	9	124693710	124693798	+	89	miRNA	microRNA 181b-2 [Source:HGNC Symbol;Acc:HGNC:31551]	-	0	8	0	7.86056
ENSG00000284625	1.39e-17	9.13207	-6.22094	0.00724341	0.304784	AP000867.4	11	71639551	71639769	+	219	unprocessed_pseudogene	RNA binding protein, fox-1 homolog (C. elegans) 1 (RBFOX1) pseudogene	-	0	8	0	3.19448
ENSG00000274461	1.39e-17	9.13207	-6.22094	0.00724341	0.304784	AL391425.1	10	120819307	120825311	+	2101	processed_transcript	novel transcript	-	0	8	0	0.33298
ENSG00000154493	1.39e-17	9.13207	-6.22094	0.00724341	0.304784	C10orf90	10	126424997	126670446	-	5255	protein_coding	chromosome 10 open reading frame 90 [Source:HGNC Symbol;Acc:HGNC:26563]	-	0	8	0	0.133128
ENSG00000285523	1.39e-17	9.13207	-6.22094	0.00724341	0.304784	AC005906.3	12	5088002	5092742	+	2908	lincRNA	novel transcript	-	0	8	0	0.240574
ENSG00000177340	1.39e-17	9.13207	-6.22094	0.00724341	0.304784	FLJ13224	12	31324316	31325829	+	1514	antisense	uncharacterized LOC79857 [Source:NCBI gene;Acc:79857]	-	0	8	0	0.462081
ENSG00000251151	1.39e-17	9.13207	-6.22094	0.00724341	0.304784	HOXC-AS3	12	53981509	53985519	-	3109	processed_transcript	HOXC cluster antisense RNA 3 [Source:HGNC Symbol;Acc:HGNC:43751]	-	0	8	0	0.225021
ENSG00000248576	1.39e-17	9.13207	-6.22094	0.00724341	0.304784	AC023794.1	12	54163139	54168595	+	403	antisense	novel transcript, antisense to SMUG1	-	0	8	0	1.73596
ENSG00000257613	1.39e-17	9.13207	-6.22094	0.00724341	0.304784	LINC01481	12	70219132	70221862	-	629	lincRNA	long intergenic non-protein coding RNA 1481 [Source:HGNC Symbol;Acc:HGNC:51126]	-	0	8	0	1.11223
ENSG00000270482	1.39e-17	9.13207	-6.22094	0.00724341	0.304784	AC026367.1	12	118375350	118376275	-	611	lincRNA	novel transcript	-	0	8	0	1.14499
ENSG00000285747	1.39e-17	9.13207	-6.22094	0.00724341	0.304784	AL133485.2	14	50831962	50838100	+	2430	lincRNA	novel transcript	-	0	8	0	0.287897
ENSG00000200326	1.39e-17	9.13207	-6.22094	0.00724341	0.304784	RNA5SP391	15	27280318	27280436	-	119	rRNA_pseudogene	RNA, 5S ribosomal pseudogene 391 [Source:HGNC Symbol;Acc:HGNC:43291]	-	0	8	0	5.87891
ENSG00000259543	1.39e-17	9.13207	-6.22094	0.00724341	0.304784	AC060809.1	15	81427448	81755217	+	564	lincRNA	novel transcript	-	0	8	0	1.24041
ENSG00000279330	1.39e-17	9.13207	-6.22094	0.00724341	0.304784	AJ003147.3	16	3273609	3275807	+	2199	TEC	TEC	-	0	8	0	0.31814
ENSG00000283689	1.39e-17	9.13207	-6.22094	0.00724341	0.304784	AC018553.2	16	54285604	54289568	+	1064	antisense	novel transcript, antisense to IRX3	-	0	8	0	0.65751
ENSG00000279991	1.39e-17	9.13207	-6.22094	0.00724341	0.304784	AC009044.1	16	78166717	78168514	-	1798	TEC	TEC	-	0	8	0	0.389094
ENSG00000237382	1.39e-17	9.13207	-6.22094	0.00724341	0.304784	RPL21P121	17	18312760	18313533	+	465	processed_pseudogene	ribosomal protein L21 pseudogene 121 [Source:HGNC Symbol;Acc:HGNC:36429]	-	0	8	0	1.5045
ENSG00000264070	1.39e-17	9.13207	-6.22094	0.00724341	0.304784	DND1P1	17	45585871	45586929	+	1059	processed_pseudogene	DND microRNA-mediated repression inhibitor 1 pseudogene 1 [Source:HGNC Symbol;Acc:HGNC:31444]	-	0	8	0	0.660614
ENSG00000265313	1.39e-17	9.13207	-6.22094	0.00724341	0.304784	LINC01476	17	59430670	59526946	-	1216	lincRNA	long intergenic non-protein coding RNA 1476 [Source:HGNC Symbol;Acc:HGNC:51117]	-	0	8	0	0.575321
ENSG00000264775	1.39e-17	9.13207	-6.22094	0.00724341	0.304784	PPIAP14	18	5002759	5003254	-	496	processed_pseudogene	peptidylprolyl isomerase A pseudogene 14 [Source:HGNC Symbol;Acc:HGNC:9267]	-	0	8	0	1.41046
ENSG00000265487	1.39e-17	9.13207	-6.22094	0.00724341	0.304784	AP001021.1	18	5956101	5960785	+	244	antisense	novel transcript, antisense to L3MBTL4	-	0	8	0	2.86717
ENSG00000252096	1.39e-17	9.13207	-6.22094	0.00724341	0.304784	RF00322	20	4868984	4869118	+	135	snoRNA		-	0	8	0	5.18215
ENSG00000267939	1.39e-17	9.13207	-6.22094	0.00724341	0.304784	AC008946.1	19	8008729	8016025	+	421	lincRNA	novel transcript	-	0	8	0	1.66173
ENSG00000228887	1.39e-17	9.13207	-6.22094	0.00724341	0.304784	EEF1DP1	19	14070342	14071237	+	896	processed_pseudogene	eukaryotic translation elongation factor 1 delta pseudogene 1 [Source:HGNC Symbol;Acc:HGNC:32474]	-	0	8	0	0.780793
ENSG00000269656	1.39e-17	9.13207	-6.22094	0.00724341	0.304784	NOP53-AS1	19	47757036	47768840	-	540	antisense	NOP53 antisense RNA 1 [Source:HGNC Symbol;Acc:HGNC:51587]	-	0	8	0	1.29554
ENSG00000179873	1.39e-17	9.13207	-6.22094	0.00724341	0.304784	NLRP11	19	55785397	55836800	-	4312	protein_coding	NLR family pyrin domain containing 11 [Source:HGNC Symbol;Acc:HGNC:22945]	-	0	8	0	0.162243
ENSG00000224790	1.39e-17	9.13207	-6.22094	0.00724341	0.304784	AP000704.1	21	36966492	36975164	+	2266	lincRNA	novel transcript	-	0	8	0	0.308734
ENSG00000247400	32.444	84.3761	-1.37484	0.00726212	0.305034	DNAJC3-DT	13	95648733	95676925	-	3010	lincRNA	DNAJC3 divergent transcript [Source:HGNC Symbol;Acc:HGNC:39808]	-	37	74	0.82612	2.1499
ENSG00000115129	74.5471	27.3731	1.44208	0.00743096	0.31158	TP53I3	2	24077433	24085861	-	2312	protein_coding	tumor protein p53 inducible protein 3 [Source:HGNC Symbol;Acc:HGNC:19373]	-	85	24	2.47081	0.907773
ENSG00000224420	29.8125	7.99201	1.88564	0.00758204	0.316253	ADM5	19	49688664	49690575	+	1718	protein_coding	adrenomedullin 5 (putative) [Source:HGNC Symbol;Acc:HGNC:27293]	-	34	7	1.33004	0.35631
ENSG00000164330	8.76086	30.7932	-1.79674	0.00758204	0.316253	EBF1	5	158695916	159099761	-	6178	protein_coding	early B cell factor 1 [Source:HGNC Symbol;Acc:HGNC:3126]	COE	10	27	0.108783	0.382181
ENSG00000232906	7.88369	30.7932	-1.94651	0.00758204	0.316253	AC092685.1	7	65355934	65357176	+	1243	processed_pseudogene	novel pseudogene containing a Zinc finger, C2H2 type domain	-	9	27	0.486608	1.89953
ENSG00000234171	14.901	46.7541	-1.64019	0.00760601	0.316701	RNASEH1-AS1	2	3558492	3561745	+	1218	antisense	RNASEH1 antisense RNA 1 [Source:HGNC Symbol;Acc:HGNC:49289]	-	17	41	0.938015	2.94368
ENSG00000189171	204.365	87.7963	1.21802	0.00761927	0.316702	S100A13	1	153618787	153631360	-	2216	protein_coding	S100 calcium binding protein A13 [Source:HGNC Symbol;Acc:HGNC:10490]	-	233	77	7.06634	3.03861
ENSG00000261188	47.3555	15.9724	1.56192	0.00792952	0.329027	Z95115.1	22	26512537	26514568	+	2032	antisense	uncharacterized LOC100507599 [Source:NCBI gene;Acc:100507599]	-	54	14	1.78599	0.602501
ENSG00000282164	6.12936	25.0929	-2.00858	0.00813533	0.329843	PEG13	8	140094894	140100543	-	5650	sense_intronic	paternally expressed 13 [Source:HGNC Symbol;Acc:HGNC:19969]	-	7	22	0.0832641	0.340508
ENSG00000197816	6.12936	25.0929	-2.00858	0.00813533	0.329843	CCDC180	9	97307304	97378524	+	14155	protein_coding	coiled-coil domain containing 180 [Source:HGNC Symbol;Acc:HGNC:29303]	-	7	22	0.033235	0.135915
ENSG00000226472	6.12936	25.0929	-2.00858	0.00813533	0.329843	AC008013.1	12	30978308	31006010	-	1995	transcribed_unprocessed_pseudogene	tetraspanin family pseudogene	-	7	22	0.235811	0.964347
ENSG00000229425	71.9156	26.233	1.45145	0.00818219	0.329843	AJ009632.2	21	15370500	15627342	-	8941	lincRNA	uncharacterized LOC101927745 [Source:NCBI gene;Acc:101927745]	-	82	23	0.616362	0.224955
ENSG00000123119	698.198	1508.31	-1.11106	0.00823972	0.329843	NECAB1	8	90791550	90959408	+	6408	protein_coding	N-terminal EF-hand calcium binding protein 1 [Source:HGNC Symbol;Acc:HGNC:20983]	-	796	1323	8.34831	18.0547
ENSG00000228889	13.1466	41.0538	-1.63208	0.00835646	0.329843	UBAC2-AS1	13	99196377	99200710	-	1771	lincRNA	UBAC2 antisense RNA 1 [Source:HGNC Symbol;Acc:HGNC:42502]	-	15	36	0.569221	1.77761
ENSG00000225762	11.3923	1.1519	3.18893	0.00839028	0.329843	LINC01389	1	47380928	47408477	-	483	antisense	long intergenic non-protein coding RNA 1389 [Source:HGNC Symbol;Acc:HGNC:50661]	-	13	1	1.80886	0.181053
ENSG00000236779	11.3923	1.1519	3.18893	0.00839028	0.329843	AL512306.1	1	204528845	204529692	-	848	processed_pseudogene	PEF protein with a long N-terminal hydrophobic domain (peflin) (PEF) pseudogene	-	13	1	1.03028	0.103124
ENSG00000251175	11.3923	1.1519	3.18893	0.00839028	0.329843	AC008243.1	4	105746245	105827172	-	826	antisense	uncharacterized LOC101929529 [Source:NCBI gene;Acc:101929529]	-	13	1	1.05772	0.10587
ENSG00000249084	11.3923	1.1519	3.18893	0.00839028	0.329843	AC027627.1	4	177343004	177357032	-	753	antisense	novel transcript	-	13	1	1.16026	0.116134
ENSG00000241269	11.3923	1.1519	3.18893	0.00839028	0.329843	AC093620.1	7	5419827	5420767	+	583	antisense	novel transcript	-	13	1	1.49859	0.149998
ENSG00000231965	11.3923	1.1519	3.18893	0.00839028	0.329843	AF131215.1	8	11175051	11175570	+	520	processed_pseudogene	ribosomal protein L17 (RPL17) pseudogene	-	13	1	1.68015	0.168171
ENSG00000077782	11.3923	1.1519	3.18893	0.00839028	0.329843	FGFR1	8	38400215	38468834	-	13842	protein_coding	fibroblast growth factor receptor 1 [Source:HGNC Symbol;Acc:HGNC:3688]	-	13	1	0.0631179	0.00631764
ENSG00000271555	11.3923	1.1519	3.18893	0.00839028	0.329843	AC113139.1	8	52722903	52723141	+	239	sense_intronic	novel transcript, sense intronic KANK1	-	13	1	3.65556	0.365894
ENSG00000184156	11.3923	1.1519	3.18893	0.00839028	0.329843	KCNQ3	8	132120858	132481019	-	12646	protein_coding	potassium voltage-gated channel subfamily Q member 3 [Source:HGNC Symbol;Acc:HGNC:6297]	-	13	1	0.0690873	0.00691513
ENSG00000285907	11.3923	1.1519	3.18893	0.00839028	0.329843	AL161910.1	9	89563537	89604687	-	5273	lincRNA	uncharacterized LOC105376139 [Source:NCBI gene;Acc:105376139]	-	13	1	0.165689	0.0165843
ENSG00000271543	11.3923	1.1519	3.18893	0.00839028	0.329843	AC021443.1	11	47796169	47796379	+	211	processed_pseudogene	ribosomal protein L6 (RPL6) pseudogene	-	13	1	4.14065	0.414449
ENSG00000118976	11.3923	1.1519	3.18893	0.00839028	0.329843	OTUD4P1	12	3839459	3842525	+	3067	processed_pseudogene	OTUD4 pseudogene 1 [Source:HGNC Symbol;Acc:HGNC:33912]	-	13	1	0.284864	0.0285128
ENSG00000206992	11.3923	1.1519	3.18893	0.00839028	0.329843	RNU6-574P	12	51987657	51987763	+	107	snRNA	RNA, U6 small nuclear 574, pseudogene [Source:HGNC Symbol;Acc:HGNC:47537]	-	13	1	8.16522	0.817278
ENSG00000233672	11.3923	1.1519	3.18893	0.00839028	0.329843	RNASEH2B-AS1	13	50862172	50910764	-	4642	antisense	RNASEH2B antisense RNA 1 [Source:HGNC Symbol;Acc:HGNC:39967]	-	13	1	0.188212	0.0188386
ENSG00000196118	11.3923	1.1519	3.18893	0.00839028	0.329843	CCDC189	16	30757423	30762710	-	3081	protein_coding	coiled-coil domain containing 189 [Source:HGNC Symbol;Acc:HGNC:28078]	-	13	1	0.28357	0.0283832
ENSG00000262772	11.3923	1.1519	3.18893	0.00839028	0.329843	LINC01977	17	79823452	79827704	+	1788	lincRNA	long intergenic non-protein coding RNA 1977 [Source:HGNC Symbol;Acc:HGNC:52804]	-	13	1	0.488634	0.0489087
ENSG00000101605	11.3923	1.1519	3.18893	0.00839028	0.329843	MYOM1	18	3066807	3220108	-	6574	protein_coding	myomesin 1 [Source:HGNC Symbol;Acc:HGNC:7613]	-	13	1	0.132899	0.0133022
ENSG00000100156	11.3923	1.1519	3.18893	0.00839028	0.329843	SLC16A8	22	38078134	38084093	-	2203	protein_coding	solute carrier family 16 member 8 [Source:HGNC Symbol;Acc:HGNC:16270]	-	13	1	0.396586	0.0396953
ENSG00000231344	0.866243	12.5522	-3.66117	0.00839028	0.329843	AL020997.1	1	27739091	27739439	+	349	processed_pseudogene	novel pseudogene	-	1	11	0.192567	2.75627
ENSG00000163638	0.866243	12.5522	-3.66117	0.00839028	0.329843	ADAMTS9	3	64515654	64688000	-	10680	protein_coding	ADAM metallopeptidase with thrombospondin type 1 motif 9 [Source:HGNC Symbol;Acc:HGNC:13202]	-	1	11	0.0062927	0.090069
ENSG00000226453	0.866243	12.5522	-3.66117	0.00839028	0.329843	LINC02542	6	81845185	81933480	-	822	lincRNA	long intergenic non-protein coding RNA 2542 [Source:HGNC Symbol;Acc:HGNC:53576]	-	1	11	0.0817591	1.17024
ENSG00000204779	0.866243	12.5522	-3.66117	0.00839028	0.329843	FOXD4L5	9	65282101	65285209	-	3109	protein_coding	forkhead box D4 like 5 [Source:HGNC Symbol;Acc:HGNC:18522]	Fork	1	11	0.0216166	0.309404
ENSG00000227619	0.866243	12.5522	-3.66117	0.00839028	0.329843	AL391056.1	9	129575409	129584556	+	2449	lincRNA	novel transcript (FLJ20378)	-	1	11	0.0274422	0.392787
ENSG00000267281	0.866243	12.5522	-3.66117	0.00839028	0.329843	AC023509.3	12	53506688	53625979	-	2690	protein_coding	novel protein	TF_bZIP	1	11	0.0249836	0.357597
ENSG00000255933	0.866243	12.5522	-3.66117	0.00839028	0.329843	AC117500.2	12	131756966	131758047	-	666	lincRNA	novel transcript	-	1	11	0.10091	1.44435
ENSG00000225880	19.2867	3.43186	2.45413	0.00845893	0.329843	LINC00115	1	826206	827522	-	1317	lincRNA	long intergenic non-protein coding RNA 115 [Source:HGNC Symbol;Acc:HGNC:26211]	-	22	3	1.12265	0.1992
ENSG00000260805	19.2867	3.43186	2.45413	0.00845893	0.329843	AC092803.2	1	212557833	212559731	-	1899	lincRNA	novel transcript	-	22	3	0.778585	0.13815
ENSG00000260101	4.375	20.5327	-2.1947	0.00845893	0.329843	AC008074.2	2	64522187	64524093	-	1907	lincRNA	uncharacterized LOC101927402 [Source:NCBI gene;Acc:101927402]	-	5	18	0.176209	0.825421
ENSG00000224903	4.375	20.5327	-2.1947	0.00845893	0.329843	AC005534.1	7	156654185	156657693	-	742	antisense	novel transcript	-	5	18	0.452871	2.1214
ENSG00000276116	4.375	20.5327	-2.1947	0.00845893	0.329843	FUT8-AS1	14	65411170	65412690	-	1521	antisense	FUT8 antisense RNA 1 [Source:HGNC Symbol;Acc:HGNC:44294]	-	5	18	0.220927	1.0349
ENSG00000197128	4.375	20.5327	-2.1947	0.00845893	0.329843	ZNF772	19	57466663	57477570	-	6096	protein_coding	zinc finger protein 772 [Source:HGNC Symbol;Acc:HGNC:33106]	zf-C2H2	5	18	0.055123	0.258215
ENSG00000153832	88.5814	34.2134	1.3699	0.00850499	0.3311	FBXO36	2	229922302	230013109	+	3945	protein_coding	F-box protein 36 [Source:HGNC Symbol;Acc:HGNC:27020]	-	101	30	1.72061	0.66501
ENSG00000133460	49.1098	119.718	-1.28297	0.0085944	0.334038	SLC2A11	22	23856703	23886309	+	8890	protein_coding	solute carrier family 2 member 11 [Source:HGNC Symbol;Acc:HGNC:14239]	-	56	105	0.423345	1.03286
ENSG00000279159	94.7215	215.483	-1.18452	0.00868064	0.336321	AC003681.1	22	29978950	30028236	-	49287	antisense	novel transcript, antisense to MTMR3	-	108	189	0.147265	0.335338
ENSG00000150556	42.9698	13.6923	1.64267	0.0087349	0.336321	LYPD6B	2	149038107	149215262	+	3771	protein_coding	LY6/PLAUR domain containing 6B [Source:HGNC Symbol;Acc:HGNC:27018]	-	49	12	0.873268	0.278278
ENSG00000196993	14.0238	43.3339	-1.61759	0.0087349	0.336321	NPIPB9	16	28751787	28772807	+	2123	protein_coding	nuclear pore complex interacting protein family member B9 [Source:HGNC Symbol;Acc:HGNC:41987]	-	16	38	0.506498	1.56526
ENSG00000176723	14.0238	43.3339	-1.61759	0.0087349	0.336321	ZNF843	16	31432593	31443160	-	4564	protein_coding	zinc finger protein 843 [Source:HGNC Symbol;Acc:HGNC:28710]	-	16	38	0.235604	0.728101
ENSG00000267736	33.3211	9.13207	1.85559	0.00876482	0.336321	HMGB2P1	19	1203209	1203842	+	634	transcribed_processed_pseudogene	high mobility group box 2 pseudogene 1 [Source:HGNC Symbol;Acc:HGNC:39174]	-	38	8	4.02812	1.10345
ENSG00000228363	10.5152	34.2134	-1.68848	0.00876482	0.336321	AC015971.1	2	86562070	86618766	+	2860	antisense	novel transcript	-	12	30	0.281983	0.917295
ENSG00000248487	10.5152	34.2134	-1.68848	0.00876482	0.336321	ABHD14A	3	51971426	51981199	+	2378	protein_coding	abhydrolase domain containing 14A [Source:HGNC Symbol;Acc:HGNC:24538]	-	12	30	0.339139	1.10322
ENSG00000169031	37.7069	93.4966	-1.30669	0.00876553	0.336321	COL4A3	2	227164565	227314792	+	9124	protein_coding	collagen type IV alpha 3 chain [Source:HGNC Symbol;Acc:HGNC:2204]	-	43	82	0.316731	0.785927
ENSG00000024862	107.002	43.3339	1.30214	0.00878707	0.336608	CCDC28A	6	138773509	138793319	+	1507	protein_coding	coiled-coil domain containing 28A [Source:HGNC Symbol;Acc:HGNC:21098]	-	122	38	5.4407	2.20508
ENSG00000225080	7.00653	27.3731	-1.94445	0.00898543	0.342018	PFN1P4	1	148129497	148129898	+	402	processed_pseudogene	profilin 1 pseudogene 4 [Source:HGNC Symbol;Acc:HGNC:42992]	-	8	24	1.33743	5.22082
ENSG00000172780	7.00653	27.3731	-1.94445	0.00898543	0.342018	RAB43	3	129087569	129122801	-	4991	protein_coding	RAB43, member RAS oncogene family [Source:HGNC Symbol;Acc:HGNC:19983]	-	8	24	0.107724	0.420511
ENSG00000250081	7.00653	27.3731	-1.94445	0.00898543	0.342018	AC025176.1	5	65486444	65487048	-	365	lincRNA	novel transcript	-	8	24	1.47301	5.75006
ENSG00000253125	7.00653	27.3731	-1.94445	0.00898543	0.342018	AC055854.1	8	22690150	22798616	+	2191	processed_transcript	novel transcript	-	8	24	0.245389	0.957905
ENSG00000279253	15.7781	45.6141	-1.52286	0.00908383	0.345214	AL121753.2	20	35262727	35264187	-	1461	TEC	novel transcript	-	18	40	0.828	2.39422
ENSG00000279320	11.3923	36.4936	-1.66708	0.00927012	0.350624	AC069528.2	3	146504570	146506560	-	1991	TEC	TEC	-	13	32	0.438814	1.40551
ENSG00000272674	11.3923	36.4936	-1.66708	0.00927012	0.350624	PCDHB16	5	141181399	141186399	+	5001	protein_coding	protocadherin beta 16 [Source:HGNC Symbol;Acc:HGNC:14546]	-	13	32	0.174701	0.55956
ENSG00000242715	11.3923	36.4936	-1.66708	0.00927012	0.350624	CCDC169	13	36222008	36297840	-	8837	protein_coding	coiled-coil domain containing 169 [Source:HGNC Symbol;Acc:HGNC:34361]	-	13	32	0.0988659	0.316664
ENSG00000119608	28.9354	7.99201	1.84275	0.00973082	0.364664	PROX2	14	74852871	74871940	-	4566	protein_coding	prospero homeobox 2 [Source:HGNC Symbol;Acc:HGNC:26715]	HPD	33	7	0.48572	0.134065
ENSG00000150722	8.76086	29.6532	-1.74251	0.00973082	0.364664	PPP1R1C	2	181954241	182131398	+	4887	protein_coding	protein phosphatase 1 regulatory inhibitor subunit 1C [Source:HGNC Symbol;Acc:HGNC:14940]	-	10	26	0.13752	0.465248
ENSG00000262228	8.76086	29.6532	-1.74251	0.00973082	0.364664	AC087392.3	17	763565	765319	-	1755	lincRNA	novel transcript	-	10	26	0.38294	1.29554
ENSG00000269148	21.9182	4.57188	2.23508	0.00973269	0.364664	AC092301.1	19	45830164	45831108	+	764	antisense	novel transcript, antisense to SYMPK	-	25	4	2.19915	0.457847
ENSG00000230325	5.25218	22.8128	-2.08943	0.00973269	0.364664	AL359921.1	1	236540094	236550280	-	494	antisense	novel transcript	-	6	20	0.816267	3.54044
ENSG00000255495	5.25218	22.8128	-2.08943	0.00973269	0.364664	AC145124.1	8	12194467	12196280	+	1361	antisense	novel transcript	-	6	20	0.296279	1.28507
ENSG00000254433	16.6553	2.29188	2.80404	0.0100337	0.372446	AP001001.1	11	106085990	106101975	-	1247	antisense	novel transcript	-	19	2	1.02399	0.140255
ENSG00000245213	3.49781	17.1125	-2.24545	0.0100337	0.372446	AC105285.1	4	173131928	173169652	-	3367	antisense	uncharacterized LOC101930370 [Source:NCBI gene;Acc:101930370]	-	4	15	0.0798408	0.389585
ENSG00000225213	3.49781	17.1125	-2.24545	0.0100337	0.372446	AC073367.1	10	16721352	16748377	-	697	sense_intronic	novel transcript, sense intronic to RSU1	-	4	15	0.385687	1.88197
ENSG00000269910	3.49781	17.1125	-2.24545	0.0100337	0.372446	AL049840.2	14	103694516	103695050	-	535	antisense	novel transcript, antisense to KLC1	-	4	15	0.502475	2.45183
ENSG00000176358	3.49781	17.1125	-2.24545	0.0100337	0.372446	TAC4	17	49838309	49848017	-	1001	protein_coding	tachykinin 4 [Source:HGNC Symbol;Acc:HGNC:16641]	-	4	15	0.268555	1.31042
ENSG00000263884	3.49781	17.1125	-2.24545	0.0100337	0.372446	AP000845.1	18	268148	270278	+	2131	lincRNA	novel transcript	-	4	15	0.126149	0.615547
ENSG00000197582	118.404	49.0342	1.2702	0.0101015	0.37438	GPX1P1	X	13378735	13379340	-	606	processed_pseudogene	glutathione peroxidase pseudogene 1 [Source:HGNC Symbol;Acc:HGNC:4560]	-	135	43	14.9716	6.20511
ENSG00000198901	30.6897	9.13207	1.7374	0.0103844	0.37645	PRC1	15	90966038	90995629	-	5525	protein_coding	protein regulator of cytokinesis 1 [Source:HGNC Symbol;Acc:HGNC:9341]	-	35	8	0.425739	0.126623
ENSG00000226085	30.6897	9.13207	1.7374	0.0103844	0.37645	UQCRFS1P1	22	39875289	39876108	+	820	processed_pseudogene	ubiquinol-cytochrome c reductase, Rieske iron-sulfur polypeptide 1 pseudogene 1 [Source:HGNC Symbol;Acc:HGNC:12588]	-	35	8	2.86855	0.853159
ENSG00000206754	9.63802	31.9333	-1.71332	0.0103844	0.37645	SNORD101	6	132815307	132815379	+	73	snoRNA	small nucleolar RNA, C/D box 101 [Source:HGNC Symbol;Acc:HGNC:32764]	-	11	28	10.1269	33.542
ENSG00000248278	9.63802	31.9333	-1.71332	0.0103844	0.37645	SUMO2P17	17	48874860	48908983	-	897	transcribed_processed_pseudogene	SUMO2 pseudogene 17 [Source:HGNC Symbol;Acc:HGNC:49358]	-	11	28	0.824154	2.72973
ENSG00000184110	147.35	63.855	1.20516	0.0104167	0.37645	EIF3C	16	28688558	28735730	+	6982	protein_coding	eukaryotic translation initiation factor 3 subunit C [Source:HGNC Symbol;Acc:HGNC:3279]	-	168	56	1.6171	0.701394
ENSG00000273448	14.0238	42.1939	-1.57922	0.0105118	0.37645	AC006480.2	7	67333047	67334383	+	1337	lincRNA	novel transcript	-	16	37	0.80426	2.42005
ENSG00000224858	71.0385	27.3731	1.37266	0.0105708	0.37645	RPL29P11	3	37016523	37017014	-	492	processed_pseudogene	ribosomal protein L29 pseudogene 11 [Source:HGNC Symbol;Acc:HGNC:36905]	-	81	24	11.0644	4.26579
ENSG00000258839	23.6725	5.71192	2.03124	0.0108117	0.37645	MC1R	16	89912119	89920977	+	5566	protein_coding	melanocortin 1 receptor [Source:HGNC Symbol;Acc:HGNC:6929]	-	27	5	0.326008	0.0785562
ENSG00000234997	6.12936	23.9529	-1.9418	0.0108117	0.37645	AC016745.1	2	113424495	113425324	+	508	antisense	novel transcript	-	7	21	0.926067	3.61501
ENSG00000247498	6.12936	23.9529	-1.9418	0.0108117	0.37645	GPRC5D-AS1	12	12927726	12984645	+	3416	antisense	GPRC5D and HEBP1 antisense RNA 1 [Source:HGNC Symbol;Acc:HGNC:53599]	-	7	21	0.137717	0.537595
ENSG00000231466	6.12936	23.9529	-1.9418	0.0108117	0.37645	AL022324.2	22	25349543	25350322	-	780	processed_pseudogene	PHD finger protein 10 (PHF10) pseudogene	-	7	21	0.603131	2.35439
ENSG00000260852	94.7215	38.7737	1.28648	0.0108231	0.37645	FBXL19-AS1	16	30919319	30923269	-	3951	antisense	FBXL19 antisense RNA 1 [Source:HGNC Symbol;Acc:HGNC:27557]	-	108	34	1.83707	0.752533
ENSG00000273679	138.579	59.2948	1.2234	0.0108332	0.37645	AC100757.1	15	22371736	22373570	+	1835	processed_pseudogene	ring finger protein 145 (Rnf145) pseudogene	-	158	52	5.78667	2.47811
ENSG00000139278	43.8469	14.8324	1.55725	0.0108508	0.37645	GLIPR1	12	75480680	75503853	+	6273	protein_coding	GLI pathogenesis related 1 [Source:HGNC Symbol;Acc:HGNC:17001]	-	50	13	0.535677	0.181227
ENSG00000272980	14.901	44.474	-1.56823	0.0108508	0.37645	Z94721.2	6	166999405	167139141	+	5310	processed_transcript	novel transcript	-	17	39	0.21516	0.642279
ENSG00000116525	31.5668	78.6758	-1.31344	0.0109942	0.37645	TRIM62	1	33145402	33182059	-	3646	protein_coding	tripartite motif containing 62 [Source:HGNC Symbol;Acc:HGNC:25574]	-	36	69	0.663581	1.65495
ENSG00000183426	53.4955	124.278	-1.21377	0.0111127	0.37645	NPIPA1	16	14922802	14952060	+	7277	protein_coding	nuclear pore complex interacting protein family member A1 [Source:HGNC Symbol;Acc:HGNC:7909]	-	61	109	0.563359	1.30987
ENSG00000171217	16.6553	46.7541	-1.48098	0.0111591	0.37645	CLDN20	6	155264013	155276548	+	1209	protein_coding	claudin 20 [Source:HGNC Symbol;Acc:HGNC:2042]	-	19	41	1.05617	2.96559
ENSG00000169249	49.1098	17.1125	1.51546	0.011697	0.37645	ZRSR2	X	15790472	15823260	+	2077	protein_coding	zinc finger CCCH-type, RNA binding motif and serine/arginine rich 2 [Source:HGNC Symbol;Acc:HGNC:23019]	-	56	15	1.81201	0.631551
ENSG00000119121	25.4268	6.85196	1.8759	0.0117239	0.37645	TRPM6	9	74722495	74888094	-	9193	protein_coding	transient receptor potential cation channel subfamily M member 6 [Source:HGNC Symbol;Acc:HGNC:17995]	-	29	6	0.212006	0.0570752
ENSG00000212432	25.4268	6.85196	1.8759	0.0117239	0.37645	RF00072	12	9445058	9445205	+	148	snoRNA		-	29	6	13.1687	3.54522
ENSG00000151846	25.4268	6.85196	1.8759	0.0117239	0.37645	PABPC3	13	25095868	25099254	+	3387	protein_coding	poly(A) binding protein cytoplasmic 3 [Source:HGNC Symbol;Acc:HGNC:8556]	-	29	6	0.575428	0.154914
ENSG00000214184	7.00653	26.233	-1.88333	0.0117239	0.37645	GCC2-AS1	2	108507515	108534196	-	799	antisense	GCC2 antisense RNA 1 [Source:HGNC Symbol;Acc:HGNC:28126]	-	8	23	0.672901	2.5173
ENSG00000245281	7.00653	26.233	-1.88333	0.0117239	0.37645	AC124242.1	8	18084689	18096394	+	2013	antisense	uncharacterized LOC101929066 [Source:NCBI gene;Acc:101929066]	-	8	23	0.267088	0.999166
ENSG00000141026	236.819	107.177	1.14309	0.0117783	0.37645	MED9	17	17476986	17493226	+	5998	protein_coding	mediator complex subunit 9 [Source:HGNC Symbol;Acc:HGNC:25487]	-	270	94	3.02528	1.37049
ENSG00000123689	18.4096	3.43186	2.38746	0.011803	0.37645	G0S2	1	209675420	209676388	+	866	protein_coding	G0/G1 switch 2 [Source:HGNC Symbol;Acc:HGNC:30229]	-	21	3	1.62971	0.30294
ENSG00000212829	18.4096	3.43186	2.38746	0.011803	0.37645	RPS26P3	9	9090898	9091245	+	348	processed_pseudogene	ribosomal protein S26 pseudogene 3 [Source:HGNC Symbol;Acc:HGNC:23411]	-	21	3	4.05553	0.753869
ENSG00000256802	18.4096	3.43186	2.38746	0.011803	0.37645	AC022613.1	15	29674990	29680957	+	2736	antisense	uncharacterized LOC100130111 [Source:NCBI gene;Acc:100130111]	-	21	3	0.515836	0.0958868
ENSG00000240053	4.375	19.3926	-2.11275	0.011803	0.37645	LY6G5B	6	31670167	31673776	+	3031	protein_coding	lymphocyte antigen 6 family member G5B [Source:HGNC Symbol;Acc:HGNC:13931]	-	5	17	0.110864	0.490475
ENSG00000272374	4.375	19.3926	-2.11275	0.011803	0.37645	Z97832.2	6	35220370	35224630	-	4261	lincRNA	novel transcript, antisense to SCUBE3	-	5	17	0.0788618	0.348892
ENSG00000188060	1.74339	14.8324	-2.99219	0.0118324	0.37645	RAB42	1	28592200	28595443	+	2200	protein_coding	RAB42, member RAS oncogene family [Source:HGNC Symbol;Acc:HGNC:28702]	-	2	13	0.0610964	0.516743
ENSG00000278967	1.74339	14.8324	-2.99219	0.0118324	0.37645	AL138847.2	1	62607766	62609584	+	1819	TEC	novel transcript	-	2	13	0.0738933	0.624977
ENSG00000224093	1.74339	14.8324	-2.99219	0.0118324	0.37645	AL109613.1	1	93592199	93605573	+	1954	antisense	novel transcript	-	2	13	0.0687881	0.581798
ENSG00000279314	1.74339	14.8324	-2.99219	0.0118324	0.37645	AC002525.1	13	31960325	31961946	-	1622	TEC	TEC	-	2	13	0.0828681	0.700884
ENSG00000278740	1.74339	14.8324	-2.99219	0.0118324	0.37645	AC005332.7	17	68188547	68189165	+	619	lincRNA	novel transcript	-	2	13	0.217144	1.83657
ENSG00000179743	70.1613	27.3731	1.35477	0.0118895	0.37645	FLJ37453	1	15834474	15848147	-	2473	antisense	uncharacterized LOC729614 [Source:NCBI gene;Acc:729614]	-	80	24	2.17407	0.848674
ENSG00000253476	36.8297	11.4122	1.68142	0.0119088	0.37645	AC091185.1	8	25425521	25426580	-	528	lincRNA	novel transcript	-	42	10	5.34593	1.65623
ENSG00000218305	51.7412	18.2526	1.4981	0.0119321	0.37645	CDC14C	7	48919765	48927454	+	3115	protein_coding	cell division cycle 14C [Source:HGNC Symbol;Acc:HGNC:22427]	-	59	16	1.27292	0.449175
ENSG00000239040	13.1466	39.9137	-1.59156	0.0123028	0.37645	RF00019	4	55412636	55412738	+	103	misc_RNA		-	15	35	9.78728	29.7156
ENSG00000256870	21.041	57.0147	-1.43178	0.0123461	0.37645	SLC5A8	12	101155493	101210407	-	4178	protein_coding	solute carrier family 5 member 8 [Source:HGNC Symbol;Acc:HGNC:19119]	-	24	50	0.386056	1.04654
ENSG00000135722	32.444	79.8159	-1.29479	0.012373	0.37645	FBXL8	16	67159931	67164570	+	3130	protein_coding	F-box and leucine rich repeat protein 8 [Source:HGNC Symbol;Acc:HGNC:17875]	-	37	70	0.794448	1.95572
ENSG00000214274	28.0582	7.99201	1.79855	0.0124954	0.37645	ANG	14	20684177	20698971	+	1430	protein_coding	angiogenin [Source:HGNC Symbol;Acc:HGNC:483]	-	32	7	1.50391	0.428071
ENSG00000103647	27.1811	7.99201	1.75295	0.0124954	0.37645	CORO2B	15	68578969	68727806	+	3998	protein_coding	coronin 2B [Source:HGNC Symbol;Acc:HGNC:2256]	-	31	7	0.521107	0.153112
ENSG00000026036	14.0238	41.0538	-1.53981	0.0126523	0.37645	RTEL1-TNFRSF6B	20	63659300	63698684	+	9093	protein_coding	RTEL1-TNFRSF6B readthrough (NMD candidate) [Source:HGNC Symbol;Acc:HGNC:44095]	-	16	36	0.118255	0.346218
ENSG00000232546	59.6356	22.8128	1.38249	0.0126975	0.37645	AC027644.1	7	66848496	66858136	+	298	unprocessed_pseudogene	pseudogene similar to part of general transcription factor II, i (GTF2I)	-	68	20	15.3356	5.86905
ENSG00000238140	7.88369	1.39e-17	6.01565	0.0127308	0.37645	AC104170.2	1	51461721	51463416	+	678	antisense	novel transcript	-	9	0	0.892115	0
ENSG00000185962	7.88369	1.39e-17	6.01565	0.0127308	0.37645	LCE3A	1	152622834	152623103	-	270	protein_coding	late cornified envelope 3A [Source:HGNC Symbol;Acc:HGNC:29461]	-	9	0	2.2402	0
ENSG00000273004	7.88369	1.39e-17	6.01565	0.0127308	0.37645	AL078644.1	1	185317779	185318530	+	752	lincRNA	novel transcript	-	9	0	0.804327	0
ENSG00000270898	7.88369	1.39e-17	6.01565	0.0127308	0.37645	GPR75-ASB3	2	53670293	53860160	-	2340	protein_coding	GPR75-ASB3 readthrough [Source:HGNC Symbol;Acc:HGNC:40043]	-	9	0	0.258485	0
ENSG00000078098	7.88369	1.39e-17	6.01565	0.0127308	0.37645	FAP	2	162170684	162245151	-	7003	protein_coding	fibroblast activation protein alpha [Source:HGNC Symbol;Acc:HGNC:3590]	-	9	0	0.0863707	0
ENSG00000250011	7.88369	1.39e-17	6.01565	0.0127308	0.37645	HMGB1P3	2	230515023	230515638	+	616	processed_pseudogene	high mobility group box 1 pseudogene 3 [Source:HGNC Symbol;Acc:HGNC:4995]	-	9	0	0.981906	0
ENSG00000273454	7.88369	1.39e-17	6.01565	0.0127308	0.37645	AC112503.2	3	123277353	123277904	+	552	lincRNA	novel transcript	-	9	0	1.09575	0
ENSG00000113389	7.88369	1.39e-17	6.01565	0.0127308	0.37645	NPR3	5	32689070	32791724	+	9866	protein_coding	natriuretic peptide receptor 3 [Source:HGNC Symbol;Acc:HGNC:7945]	-	9	0	0.0613069	0
ENSG00000254363	7.88369	1.39e-17	6.01565	0.0127308	0.37645	AC011379.2	5	140157319	140173051	+	6140	processed_transcript	uncharacterized LOC101929719 [Source:NCBI gene;Acc:101929719]	-	9	0	0.0985104	0
ENSG00000263712	7.88369	1.39e-17	6.01565	0.0127308	0.37645	MIR4639	6	16141556	16141624	+	69	miRNA	microRNA 4639 [Source:HGNC Symbol;Acc:HGNC:41645]	-	9	0	8.766	0
ENSG00000231881	7.88369	1.39e-17	6.01565	0.0127308	0.37645	AL109615.2	6	44073913	44077952	+	1608	lincRNA	novel transcript	-	9	0	0.376153	0
ENSG00000112116	7.88369	1.39e-17	6.01565	0.0127308	0.37645	IL17F	6	52236681	52244537	-	1067	protein_coding	interleukin 17F [Source:HGNC Symbol;Acc:HGNC:16404]	-	9	0	0.566873	0
ENSG00000235899	7.88369	1.39e-17	6.01565	0.0127308	0.37645	LINC01564	6	53628380	53631394	+	566	antisense	long intergenic non-protein coding RNA 1564 [Source:HGNC Symbol;Acc:HGNC:51361]	-	9	0	1.06865	0
ENSG00000220392	7.88369	1.39e-17	6.01565	0.0127308	0.37645	FCF1P5	6	111353702	111354183	+	482	processed_pseudogene	FCF1 pseudogene 5 [Source:HGNC Symbol;Acc:HGNC:44617]	-	9	0	1.25488	0
ENSG00000213131	7.88369	1.39e-17	6.01565	0.0127308	0.37645	YWHAZP4	6	127355756	127356789	+	708	processed_pseudogene	tyrosine 3-monooxygenase/tryptophan 5-monooxygenase activation protein zeta pseudogene 4 [Source:HGNC Symbol;Acc:HGNC:30851]	-	9	0	0.854314	0
ENSG00000211701	7.88369	1.39e-17	6.01565	0.0127308	0.37645	TRGV1	7	38367586	38368169	-	465	TR_V_gene	T cell receptor gamma variable 1 (non-functional) [Source:HGNC Symbol;Acc:HGNC:12284]	-	9	0	1.30076	0
ENSG00000166924	7.88369	1.39e-17	6.01565	0.0127308	0.37645	NYAP1	7	100483927	100494799	+	3586	protein_coding	neuronal tyrosine phosphorylated phosphoinositide-3-kinase adaptor 1 [Source:HGNC Symbol;Acc:HGNC:22009]	-	9	0	0.168671	0
ENSG00000067177	7.88369	1.39e-17	6.01565	0.0127308	0.37645	PHKA1	X	72578814	72714319	-	6350	protein_coding	phosphorylase kinase regulatory subunit alpha 1 [Source:HGNC Symbol;Acc:HGNC:8925]	-	9	0	0.0952526	0
ENSG00000283945	7.88369	1.39e-17	6.01565	0.0127308	0.37645	LINC00032	9	27245680	27284869	-	3855	transcribed_unprocessed_pseudogene	long intergenic non-protein coding RNA 32 [Source:HGNC Symbol;Acc:HGNC:16506]	-	9	0	0.156901	0
ENSG00000270236	7.88369	1.39e-17	6.01565	0.0127308	0.37645	AL162730.1	9	69107926	69108217	-	292	processed_pseudogene	adenylate kinase 3 (AK3) pseudogene	-	9	0	2.07142	0
ENSG00000235027	7.88369	1.39e-17	6.01565	0.0127308	0.37645	AC068580.3	11	1760348	1762486	+	2015	antisense	novel transcript	-	9	0	0.300176	0
ENSG00000130598	7.88369	1.39e-17	6.01565	0.0127308	0.37645	TNNI2	11	1838989	1841680	+	1082	protein_coding	troponin I2, fast skeletal type [Source:HGNC Symbol;Acc:HGNC:11946]	-	9	0	0.559015	0
ENSG00000184743	7.88369	1.39e-17	6.01565	0.0127308	0.37645	ATL3	11	63624087	63671921	-	7600	protein_coding	atlastin GTPase 3 [Source:HGNC Symbol;Acc:HGNC:24526]	-	9	0	0.0795861	0
ENSG00000137745	7.88369	1.39e-17	6.01565	0.0127308	0.37645	MMP13	11	102942995	102955734	-	2834	protein_coding	matrix metallopeptidase 13 [Source:HGNC Symbol;Acc:HGNC:7159]	-	9	0	0.213428	0
ENSG00000272914	7.88369	1.39e-17	6.01565	0.0127308	0.37645	AL359532.1	10	30831828	30833387	-	1560	sense_intronic	novel transcript, sense intronic to ZNF438	-	9	0	0.387727	0
ENSG00000275476	7.88369	1.39e-17	6.01565	0.0127308	0.37645	AC009318.4	12	29277397	29277882	-	486	antisense	novel transcript, antisense to FAR2	-	9	0	1.24456	0
ENSG00000247213	7.88369	1.39e-17	6.01565	0.0127308	0.37645	LINC01498	12	108434130	108492585	-	3143	antisense	long intergenic non-protein coding RNA 1498 [Source:HGNC Symbol;Acc:HGNC:51164]	-	9	0	0.192445	0
ENSG00000234213	7.88369	1.39e-17	6.01565	0.0127308	0.37645	FHP1	13	42255873	42256575	+	703	processed_pseudogene	fumarate hydratase pseudogene 1 [Source:HGNC Symbol;Acc:HGNC:39442]	-	9	0	0.86039	0
ENSG00000279463	7.88369	1.39e-17	6.01565	0.0127308	0.37645	AL159972.1	13	73844683	73845130	-	448	sense_intronic	novel transcript, sense intronic to KLF12	-	9	0	1.35012	0
ENSG00000258837	7.88369	1.39e-17	6.01565	0.0127308	0.37645	AL133370.1	14	68125004	68130196	-	537	antisense	novel transcript, antisense to RAD51L1	-	9	0	1.12636	0
ENSG00000258644	7.88369	1.39e-17	6.01565	0.0127308	0.37645	SYNJ2BP-COX16	14	70326064	70417074	-	1404	protein_coding	SYNJ2BP-COX16 readthrough [Source:HGNC Symbol;Acc:HGNC:48350]	-	9	0	0.430808	0
ENSG00000177465	7.88369	1.39e-17	6.01565	0.0127308	0.37645	ACOT4	14	73591706	73596496	+	2362	protein_coding	acyl-CoA thioesterase 4 [Source:HGNC Symbol;Acc:HGNC:19748]	-	9	0	0.256077	0
ENSG00000166428	7.88369	1.39e-17	6.01565	0.0127308	0.37645	PLD4	14	104924713	104937790	+	6977	protein_coding	phospholipase D family member 4 [Source:HGNC Symbol;Acc:HGNC:23792]	-	9	0	0.0866926	0
ENSG00000259656	7.88369	1.39e-17	6.01565	0.0127308	0.37645	AC013452.2	15	49101791	49103264	+	743	lincRNA	novel transcript	-	9	0	0.81407	0
ENSG00000214940	7.88369	1.39e-17	6.01565	0.0127308	0.37645	NPIPA8	16	18317942	18336736	-	1606	protein_coding	nuclear pore complex interacting protein family member A8 [Source:HGNC Symbol;Acc:HGNC:41983]	-	9	0	0.376621	0
ENSG00000261707	7.88369	1.39e-17	6.01565	0.0127308	0.37645	AC092134.1	16	77741468	77743000	-	800	antisense	novel transcript, antisense to NUDT7	-	9	0	0.756068	0
ENSG00000261118	7.88369	1.39e-17	6.01565	0.0127308	0.37645	AC092123.1	16	89492017	89504460	-	1045	antisense	uncharacterized LOC101927863 [Source:NCBI gene;Acc:101927863]	-	9	0	0.578808	0
ENSG00000274363	7.88369	1.39e-17	6.01565	0.0127308	0.37645	AC087742.1	17	4267691	4268430	+	740	lincRNA	novel transcript	-	9	0	0.81737	0
ENSG00000200914	7.88369	1.39e-17	6.01565	0.0127308	0.37645	RNA5SP435	17	6600944	6601051	-	108	rRNA_pseudogene	RNA, 5S ribosomal pseudogene 435 [Source:HGNC Symbol;Acc:HGNC:43335]	-	9	0	5.6005	0
ENSG00000263815	7.88369	1.39e-17	6.01565	0.0127308	0.37645	RN7SL426P	17	21229334	21229628	-	295	misc_RNA	RNA, 7SL, cytoplasmic 426, pseudogene [Source:HGNC Symbol;Acc:HGNC:46442]	-	9	0	2.05035	0
ENSG00000270264	7.88369	1.39e-17	6.01565	0.0127308	0.37645	NDUFB8P2	17	59885015	59885552	+	538	processed_pseudogene	NADH:ubiquinone oxidoreductase subunit B8 pseudogene 2 [Source:HGNC Symbol;Acc:HGNC:33978]	-	9	0	1.12426	0
ENSG00000266237	7.88369	1.39e-17	6.01565	0.0127308	0.37645	AC121320.1	18	26266009	26267409	+	839	sense_intronic	novel transcript, sense intronic to TAF4B	-	9	0	0.720923	0
ENSG00000264151	7.88369	1.39e-17	6.01565	0.0127308	0.37645	AC090403.1	18	27336379	27595164	-	2557	lincRNA	uncharacterized LOC105372038 [Source:NCBI gene;Acc:105372038]	-	9	0	0.236548	0
ENSG00000229853	7.88369	1.39e-17	6.01565	0.0127308	0.37645	AL034418.1	20	47630266	47631438	-	860	processed_pseudogene	ribosomal protein S3A (RPS3A) pseudogene	-	9	0	0.703319	0
ENSG00000270248	7.88369	1.39e-17	6.01565	0.0127308	0.37645	AC011468.4	19	52110318	52110726	-	409	processed_pseudogene	transmembrane protein 50B (TMEM50B) pseudogene	-	9	0	1.47886	0
ENSG00000235786	7.88369	1.39e-17	6.01565	0.0127308	0.37645	ZNRF3-IT1	22	28992721	29018620	+	674	sense_intronic	ZNRF3 intronic transcript 1 [Source:HGNC Symbol;Acc:HGNC:41440]	-	9	0	0.89741	0
ENSG00000236528	1.39e-17	7.99201	-6.03106	0.0127308	0.37645	AL033528.2	1	25859613	25863420	+	849	antisense	novel transcript	-	0	7	0	0.721015
ENSG00000212624	1.39e-17	7.99201	-6.03106	0.0127308	0.37645	RF00568	1	51724775	51724896	-	122	snoRNA		-	0	7	0	5.01755
ENSG00000229635	1.39e-17	7.99201	-6.03106	0.0127308	0.37645	AL137159.1	1	93384487	93384998	-	512	processed_pseudogene	pseudogene similar to part of F-box and WD-40 domain protein 1B (FBXW1B)	-	0	7	0	1.19559
ENSG00000264419	1.39e-17	7.99201	-6.03106	0.0127308	0.37645	MIR548AC	1	116560024	116560111	-	88	miRNA	microRNA 548ac [Source:HGNC Symbol;Acc:HGNC:41626]	-	0	7	0	6.95615
ENSG00000134240	1.39e-17	7.99201	-6.03106	0.0127308	0.37645	HMGCS2	1	119747996	119768905	-	2571	protein_coding	3-hydroxy-3-methylglutaryl-CoA synthase 2 [Source:HGNC Symbol;Acc:HGNC:5008]	-	0	7	0	0.238095
ENSG00000201558	1.39e-17	7.99201	-6.03106	0.0127308	0.37645	RNVU1-6	1	146052081	146052244	-	164	snRNA	RNA, variant U1 small nuclear 6 [Source:HGNC Symbol;Acc:HGNC:48314]	-	0	7	0	3.73257
ENSG00000212161	1.39e-17	7.99201	-6.03106	0.0127308	0.37645	RF00570	1	159851906	159851972	-	67	snoRNA		-	0	7	0	9.13644
ENSG00000198216	1.39e-17	7.99201	-6.03106	0.0127308	0.37645	CACNA1E	1	181317690	181808084	+	18271	protein_coding	calcium voltage-gated channel subunit alpha1 E [Source:HGNC Symbol;Acc:HGNC:1392]	-	0	7	0	0.0335034
ENSG00000261024	1.39e-17	7.99201	-6.03106	0.0127308	0.37645	GS1-279B7.1	1	185321157	185335039	-	1205	transcribed_processed_pseudogene	microtubule associated protein 1 light chain 3 beta pseudogene [Source:NCBI gene;Acc:100288079]	-	0	7	0	0.508001
ENSG00000233217	1.39e-17	7.99201	-6.03106	0.0127308	0.37645	MROH3P	1	200917460	200966668	+	3061	transcribed_unitary_pseudogene	maestro heat like repeat family member 3, pseudogene [Source:HGNC Symbol;Acc:HGNC:33122]	-	0	7	0	0.199981
ENSG00000143869	1.39e-17	7.99201	-6.03106	0.0127308	0.37645	GDF7	2	20666664	20679245	+	9749	protein_coding	growth differentiation factor 7 [Source:HGNC Symbol;Acc:HGNC:4222]	-	0	7	0	0.0627902
ENSG00000230958	1.39e-17	7.99201	-6.03106	0.0127308	0.37645	AC093166.3	2	111865798	111866405	+	303	processed_pseudogene	ribosomal protein S26 (RPS26) pseudogene	-	0	7	0	2.02027
ENSG00000234584	1.39e-17	7.99201	-6.03106	0.0127308	0.37645	AC019186.1	2	157725708	157736005	-	545	lincRNA	novel transcript	-	0	7	0	1.1232
ENSG00000279559	1.39e-17	7.99201	-6.03106	0.0127308	0.37645	AC104820.1	2	180801227	180801533	+	307	TEC	TEC	-	0	7	0	1.99395
ENSG00000226276	1.39e-17	7.99201	-6.03106	0.0127308	0.37645	AC093382.1	2	215939308	215941719	-	379	lincRNA	novel transcript	-	0	7	0	1.61515
ENSG00000241409	1.39e-17	7.99201	-6.03106	0.0127308	0.37645	AC064852.1	2	232760146	232767949	-	851	3prime_overlapping_ncRNA	novel transcript	-	0	7	0	0.71932
ENSG00000280042	1.39e-17	7.99201	-6.03106	0.0127308	0.37645	AC022336.3	3	124791119	124793104	-	1986	TEC	TEC	-	0	7	0	0.308228
ENSG00000244004	1.39e-17	7.99201	-6.03106	0.0127308	0.37645	AC097493.2	4	9563171	9563950	+	780	processed_pseudogene	ribosomal protein S24 (RPS24) pseudogene	-	0	7	0	0.784797
ENSG00000249378	1.39e-17	7.99201	-6.03106	0.0127308	0.37645	LINC01060	4	188400736	188681051	+	3202	lincRNA	long intergenic non-protein coding RNA 1060 [Source:HGNC Symbol;Acc:HGNC:49081]	-	0	7	0	0.191175
ENSG00000145536	1.39e-17	7.99201	-6.03106	0.0127308	0.37645	ADAMTS16	5	5140330	5320304	+	5863	protein_coding	ADAM metallopeptidase with thrombospondin type 1 motif 16 [Source:HGNC Symbol;Acc:HGNC:17108]	-	0	7	0	0.104408
ENSG00000154162	1.39e-17	7.99201	-6.03106	0.0127308	0.37645	CDH12	5	21750673	22853622	-	5928	protein_coding	cadherin 12 [Source:HGNC Symbol;Acc:HGNC:1751]	-	0	7	0	0.103263
ENSG00000283286	1.39e-17	7.99201	-6.03106	0.0127308	0.37645	AC093277.1	5	40415137	40431491	+	1622	lincRNA	novel transcript	-	0	7	0	0.377399
ENSG00000234292	1.39e-17	7.99201	-6.03106	0.0127308	0.37645	AC123595.1	5	91280097	91281142	-	1046	lincRNA	uncharacterized LOC729040 [Source:NCBI gene;Acc:729040]	-	0	7	0	0.585221
ENSG00000135077	1.39e-17	7.99201	-6.03106	0.0127308	0.37645	HAVCR2	5	157085832	157142869	-	3804	protein_coding	hepatitis A virus cellular receptor 2 [Source:HGNC Symbol;Acc:HGNC:18437]	-	0	7	0	0.16092
ENSG00000251405	1.39e-17	7.99201	-6.03106	0.0127308	0.37645	AC016571.1	5	157363382	157365501	-	1992	sense_overlapping	novel transcript, sense overlapping ADAM19	-	0	7	0	0.3073
ENSG00000223908	1.39e-17	7.99201	-6.03106	0.0127308	0.37645	AC068657.1	5	160023740	160024045	-	306	processed_pseudogene	CCHC domain zinc finger protein pseudogene	-	0	7	0	2.00046
ENSG00000280277	1.39e-17	7.99201	-6.03106	0.0127308	0.37645	AL079342.3	6	88964527	88966587	+	2061	TEC	TEC	-	0	7	0	0.297012
ENSG00000279114	1.39e-17	7.99201	-6.03106	0.0127308	0.37645	Z99129.3	6	122471923	122484161	+	6430	TEC	TEC	-	0	7	0	0.0952008
ENSG00000223701	1.39e-17	7.99201	-6.03106	0.0127308	0.37645	RAET1E-AS1	6	149884431	149919508	+	605	antisense	RAET1E antisense RNA 1 [Source:HGNC Symbol;Acc:HGNC:48994]	-	0	7	0	1.0118
ENSG00000268257	1.39e-17	7.99201	-6.03106	0.0127308	0.37645	AIRN	6	160003291	160007664	-	4374	antisense	antisense of IGF2R non-protein coding RNA [Source:HGNC Symbol;Acc:HGNC:34515]	-	0	7	0	0.13995
ENSG00000278424	1.39e-17	7.99201	-6.03106	0.0127308	0.37645	AC073114.1	7	110215891	110216380	+	490	unprocessed_pseudogene	novel zinc finger protein pseudogene	-	0	7	0	1.24927
ENSG00000164675	1.39e-17	7.99201	-6.03106	0.0127308	0.37645	IQUB	7	123452400	123535077	-	5893	protein_coding	IQ motif and ubiquitin domain containing [Source:HGNC Symbol;Acc:HGNC:21995]	-	0	7	0	0.103876
ENSG00000207202	1.39e-17	7.99201	-6.03106	0.0127308	0.37645	RNU6-800P	X	10582817	10582919	+	103	snRNA	RNA, U6 small nuclear 800, pseudogene [Source:HGNC Symbol;Acc:HGNC:47763]	-	0	7	0	5.94312
ENSG00000275113	1.39e-17	7.99201	-6.03106	0.0127308	0.37645	GAGE2E	X	49341192	49345922	+	403	protein_coding	G antigen 2E [Source:HGNC Symbol;Acc:HGNC:31960]	-	0	7	0	1.51896
ENSG00000254311	1.39e-17	7.99201	-6.03106	0.0127308	0.37645	SNRPCP17	8	8116745	8116949	-	205	processed_pseudogene	small nuclear ribonucleoprotein polypeptide C pseudogene 17 [Source:HGNC Symbol;Acc:HGNC:49832]	-	0	7	0	2.98606
ENSG00000158815	1.39e-17	7.99201	-6.03106	0.0127308	0.37645	FGF17	8	22042398	22048809	+	3287	protein_coding	fibroblast growth factor 17 [Source:HGNC Symbol;Acc:HGNC:3673]	-	0	7	0	0.186231
ENSG00000154330	1.39e-17	7.99201	-6.03106	0.0127308	0.37645	PGM5	9	68328308	68531061	+	7426	protein_coding	phosphoglucomutase 5 [Source:HGNC Symbol;Acc:HGNC:8908]	-	0	7	0	0.0824322
ENSG00000279571	1.39e-17	7.99201	-6.03106	0.0127308	0.37645	AL162426.1	9	127690098	127690840	-	743	lincRNA	novel transcript	-	0	7	0	0.823878
ENSG00000229512	1.39e-17	7.99201	-6.03106	0.0127308	0.37645	AC068580.1	11	1763009	1763749	-	252	sense_intronic	novel transcript	-	0	7	0	2.42913
ENSG00000180988	1.39e-17	7.99201	-6.03106	0.0127308	0.37645	OR52N2	11	5820314	5821348	+	1035	protein_coding	olfactory receptor family 52 subfamily N member 2 [Source:HGNC Symbol;Acc:HGNC:15228]	-	0	7	0	0.591441
ENSG00000179038	1.39e-17	7.99201	-6.03106	0.0127308	0.37645	AP001885.1	11	67195569	67197167	-	1599	transcribed_processed_pseudogene	tetratricopeptide repeat domain 3 (TTC3) pseudogene	-	0	7	0	0.382828
ENSG00000255750	1.39e-17	7.99201	-6.03106	0.0127308	0.37645	AC022509.1	12	26230819	26319720	-	1128	antisense	novel transcript, antisense to SSPN	-	0	7	0	0.542679
ENSG00000270130	1.39e-17	7.99201	-6.03106	0.0127308	0.37645	AC068790.7	12	123960717	123961244	-	528	sense_intronic	novel transcript, sense intronic to CCDC92	-	0	7	0	1.15936
ENSG00000256299	1.39e-17	7.99201	-6.03106	0.0127308	0.37645	AC073912.2	12	130810821	130812622	-	317	lincRNA	novel transcript	-	0	7	0	1.93105
ENSG00000276968	1.39e-17	7.99201	-6.03106	0.0127308	0.37645	AL158196.1	13	48041751	48042184	-	434	antisense	novel transcript, antisense to NUDT15	-	0	7	0	1.41046
ENSG00000258983	1.39e-17	7.99201	-6.03106	0.0127308	0.37645	AL162171.2	14	88499334	88515502	+	905	antisense	novel transcript, antisense to PTPN21	-	0	7	0	0.676399
ENSG00000258590	1.39e-17	7.99201	-6.03106	0.0127308	0.37645	NBEAP1	15	20657638	20688408	-	3689	transcribed_unprocessed_pseudogene	neurobeachin pseudogene 1 [Source:HGNC Symbol;Acc:HGNC:1007]	-	0	7	0	0.165937
ENSG00000276141	1.39e-17	7.99201	-6.03106	0.0127308	0.37645	WHAMMP3	15	22664359	22686213	+	7269	transcribed_unprocessed_pseudogene	WAS protein homolog associated with actin, golgi membranes and microtubules pseudogene 3 [Source:HGNC Symbol;Acc:HGNC:27892]	-	0	7	0	0.0842126
ENSG00000222094	1.39e-17	7.99201	-6.03106	0.0127308	0.37645	RNU2-65P	15	72045183	72045367	+	185	snRNA	RNA, U2 small nuclear 65, pseudogene [Source:HGNC Symbol;Acc:HGNC:48558]	-	0	7	0	3.30887
ENSG00000261147	1.39e-17	7.99201	-6.03106	0.0127308	0.37645	AC091167.2	15	90249556	90272208	+	3838	protein_coding	novel transcript	-	0	7	0	0.159495
ENSG00000185739	1.39e-17	7.99201	-6.03106	0.0127308	0.37645	SRL	16	4189374	4242080	-	5702	protein_coding	sarcalumenin [Source:HGNC Symbol;Acc:HGNC:11295]	-	0	7	0	0.107356
ENSG00000271105	1.39e-17	7.99201	-6.03106	0.0127308	0.37645	SCML2P2	16	25069570	25070109	+	540	processed_pseudogene	SCML2 pseudogene 2 [Source:HGNC Symbol;Acc:HGNC:44330]	-	0	7	0	1.1336
ENSG00000125122	1.39e-17	7.99201	-6.03106	0.0127308	0.37645	LRRC29	16	67207139	67227048	-	2807	protein_coding	leucine rich repeat containing 29 [Source:HGNC Symbol;Acc:HGNC:13605]	-	0	7	0	0.218077
ENSG00000261879	1.39e-17	7.99201	-6.03106	0.0127308	0.37645	AC087500.1	17	5192084	5248069	+	2324	antisense	uncharacterized LOC100130950 [Source:NCBI gene;Acc:100130950]	-	0	7	0	0.2634
ENSG00000226746	1.39e-17	7.99201	-6.03106	0.0127308	0.37645	SMCR5	17	17776686	17779529	-	2844	antisense	Smith-Magenis syndrome chromosome region, candidate 5 [Source:HGNC Symbol;Acc:HGNC:17918]	-	0	7	0	0.21524
ENSG00000280183	1.39e-17	7.99201	-6.03106	0.0127308	0.37645	AC067852.4	17	42598643	42599177	+	535	TEC	novel transcript	-	0	7	0	1.14419
ENSG00000267637	1.39e-17	7.99201	-6.03106	0.0127308	0.37645	AC040904.1	17	59784813	59785035	+	223	sense_intronic	novel transcript, sense intronic to VMP1	-	0	7	0	2.74503
ENSG00000271626	1.39e-17	7.99201	-6.03106	0.0127308	0.37645	AC104763.2	17	60315834	60316215	+	382	processed_pseudogene	H3 histone, family 3B (H3.3B) (H3F3B) pseudogene	-	0	7	0	1.60246
ENSG00000265091	1.39e-17	7.99201	-6.03106	0.0127308	0.37645	AP001496.2	18	5232876	5238526	-	977	lincRNA	novel transcript	-	0	7	0	0.626552
ENSG00000221493	1.39e-17	7.99201	-6.03106	0.0127308	0.37645	MIR320C1	18	21683510	21683597	+	88	miRNA	microRNA 320c-1 [Source:HGNC Symbol;Acc:HGNC:35248]	-	0	7	0	6.95615
ENSG00000268333	1.39e-17	7.99201	-6.03106	0.0127308	0.37645	AL132655.1	20	58833809	58836529	-	1153	lincRNA	novel transcript	-	0	7	0	0.530912
ENSG00000105668	1.39e-17	7.99201	-6.03106	0.0127308	0.37645	UPK1A	19	35666516	35678483	+	1366	protein_coding	uroplakin 1A [Source:HGNC Symbol;Acc:HGNC:12577]	-	0	7	0	0.448127
ENSG00000267113	1.39e-17	7.99201	-6.03106	0.0127308	0.37645	AF038458.1	19	35957121	35957382	-	262	processed_pseudogene	LYR motif containing 2 (LYRM2) pseudogene	-	0	7	0	2.33642
ENSG00000269792	1.39e-17	7.99201	-6.03106	0.0127308	0.37645	AC011500.3	19	39532412	39534422	+	647	antisense	novel transcript, antisense to EID2B	-	0	7	0	0.946123
ENSG00000223698	1.39e-17	7.99201	-6.03106	0.0127308	0.37645	GOLGA6L11P	Y	24168187	24174494	+	1298	unprocessed_pseudogene	golgin A6 family-like 11, pseudogene [Source:HGNC Symbol;Acc:HGNC:23958]	-	0	7	0	0.471604
ENSG00000172967	1.39e-17	7.99201	-6.03106	0.0127308	0.37645	XKR3	22	16783412	16821699	-	1690	protein_coding	XK related 3 [Source:HGNC Symbol;Acc:HGNC:28778]	-	0	7	0	0.362214
ENSG00000233388	1.39e-17	7.99201	-6.03106	0.0127308	0.37645	AL022334.1	22	35501861	35503586	-	1726	processed_pseudogene	tRNA methyltransferase 11 homolog (S. cerevisiae) (TRMT11) pseudogene	-	0	7	0	0.354659
ENSG00000264160	1.39e-17	7.99201	-6.03106	0.0127308	0.37645	MIR4762	22	45760524	45760598	+	75	miRNA	microRNA 4762 [Source:HGNC Symbol;Acc:HGNC:41603]	-	0	7	0	8.16189
ENSG00000269974	24.5496	62.715	-1.34781	0.0128535	0.37645	AC091057.4	15	30648797	30649529	+	733	lincRNA	novel transcript	-	28	55	2.56721	6.56164
ENSG00000266066	42.9698	14.8324	1.52819	0.012963	0.37645	POLRMTP1	17	62136972	62140639	-	3668	processed_pseudogene	RNA polymerase mitochondrial pseudogene 1 [Source:HGNC Symbol;Acc:HGNC:28865]	-	49	13	0.89779	0.309933
ENSG00000162390	15.7781	43.3339	-1.44906	0.012963	0.37645	ACOT11	1	54542257	54639192	+	9768	protein_coding	acyl-CoA thioesterase 11 [Source:HGNC Symbol;Acc:HGNC:18156]	-	18	38	0.123844	0.340198
ENSG00000278727	15.7781	43.3339	-1.44906	0.012963	0.37645	AC000403.1	13	76887551	76891135	+	3585	lincRNA	novel transcript	-	18	38	0.337436	0.926933
ENSG00000155666	14.901	43.3339	-1.53087	0.012963	0.37645	KDM8	16	27203495	27221768	+	4039	protein_coding	lysine demethylase 8 [Source:HGNC Symbol;Acc:HGNC:25840]	-	17	38	0.282868	0.822742
ENSG00000196081	56.127	128.839	-1.19661	0.0129802	0.37645	ZNF724	19	23221599	23250390	-	3322	protein_coding	zinc finger protein 724 [Source:HGNC Symbol;Acc:HGNC:32460]	zf-C2H2	64	113	1.29476	2.97463
ENSG00000124074	92.09	38.7737	1.2459	0.0130032	0.37645	ENKD1	16	67662945	67667265	-	2679	protein_coding	enkurin domain containing 1 [Source:HGNC Symbol;Acc:HGNC:25246]	-	105	34	2.63405	1.10984
ENSG00000224081	9.63802	30.7932	-1.66106	0.0131493	0.37645	SLC44A3-AS1	1	94613814	94855426	-	10245	transcribed_processed_pseudogene	SLC44A3 antisense RNA 1 [Source:HGNC Symbol;Acc:HGNC:49057]	-	11	27	0.0721587	0.230465
ENSG00000185345	21.041	4.57188	2.17653	0.013231	0.37645	PRKN	6	161347420	162727771	-	5686	protein_coding	parkin RBR E3 ubiquitin protein ligase [Source:HGNC Symbol;Acc:HGNC:8607]	-	24	4	0.283669	0.0615187
ENSG00000164188	5.25218	21.6727	-2.01584	0.013231	0.37645	RANBP3L	5	36248434	36302114	-	3363	protein_coding	RAN binding protein 3 like [Source:HGNC Symbol;Acc:HGNC:26353]	-	6	19	0.119904	0.494061
ENSG00000149527	42.9698	101.477	-1.23685	0.013277	0.37645	PLCH2	1	2425980	2505530	+	10781	protein_coding	phospholipase C eta 2 [Source:HGNC Symbol;Acc:HGNC:29037]	-	49	89	0.305453	0.721913
ENSG00000198467	102.616	43.3339	1.24184	0.013338	0.37645	TPM2	9	35681992	35690121	-	3248	protein_coding	tropomyosin 2 [Source:HGNC Symbol;Acc:HGNC:12011]	-	117	38	2.42091	1.02311
ENSG00000242828	10.5152	1.1519	3.07475	0.0134121	0.37645	AC068756.1	3	80761042	80788963	-	403	lincRNA	novel transcript	-	12	1	2.00117	0.216994
ENSG00000279277	10.5152	1.1519	3.07475	0.0134121	0.37645	AC012020.1	3	108036718	108038445	-	1728	TEC	TEC	-	12	1	0.466708	0.0506069
ENSG00000240854	10.5152	1.1519	3.07475	0.0134121	0.37645	AC117409.1	3	132175402	132176711	+	1310	processed_pseudogene	26S protease regulatory subunit 7 (PSMC2) pseudogene	-	12	1	0.615627	0.0667548
ENSG00000252975	10.5152	1.1519	3.07475	0.0134121	0.37645	RF00019	4	39710085	39710176	-	92	misc_RNA		-	12	1	8.766	0.95053
ENSG00000135549	10.5152	1.1519	3.07475	0.0134121	0.37645	PKIB	6	122471917	122726373	+	3432	protein_coding	cAMP-dependent protein kinase inhibitor beta [Source:HGNC Symbol;Acc:HGNC:9018]	-	12	1	0.234986	0.0254804
ENSG00000243279	10.5152	1.1519	3.07475	0.0134121	0.37645	PRAF2	X	49071156	49074071	-	1736	protein_coding	PRA1 domain family member 2 [Source:HGNC Symbol;Acc:HGNC:28911]	-	12	1	0.464558	0.0503737
ENSG00000279518	10.5152	1.1519	3.07475	0.0134121	0.37645	AC083843.3	8	134783694	134785879	-	2186	TEC	TEC	-	12	1	0.368926	0.040004
ENSG00000256448	10.5152	1.1519	3.07475	0.0134121	0.37645	AP000763.3	11	73405297	73410682	+	344	antisense	novel transcript	-	12	1	2.3444	0.254212
ENSG00000228547	10.5152	1.1519	3.07475	0.0134121	0.37645	OR7E26P	10	14999050	15000055	-	1006	unprocessed_pseudogene	olfactory receptor family 7 subfamily E member 26 pseudogene [Source:HGNC Symbol;Acc:HGNC:8398]	-	12	1	0.801662	0.0869272
ENSG00000273450	10.5152	1.1519	3.07475	0.0134121	0.37645	AL139124.1	10	94314907	94315327	-	421	antisense	novel transcript, antisense to PLCE1	-	12	1	1.91561	0.207717
ENSG00000139722	10.5152	1.1519	3.07475	0.0134121	0.37645	VPS37B	12	122865328	122896444	-	5953	protein_coding	VPS37B, ESCRT-I subunit [Source:HGNC Symbol;Acc:HGNC:25754]	-	12	1	0.135473	0.0146899
ENSG00000200693	10.5152	1.1519	3.07475	0.0134121	0.37645	RF00012	14	63651296	63651499	-	204	snoRNA		-	12	1	3.95329	0.42867
ENSG00000246863	10.5152	1.1519	3.07475	0.0134121	0.37645	AC012377.1	15	39921042	39925880	+	4839	lincRNA	uncharacterized LOC100505534 [Source:NCBI gene;Acc:100505534]	-	12	1	0.166661	0.0180717
ENSG00000261173	10.5152	1.1519	3.07475	0.0134121	0.37645	AC018845.3	16	46973989	46978983	+	516	antisense	novel transcript, antisense to DNAJA2	-	12	1	1.56293	0.169474
ENSG00000187959	10.5152	1.1519	3.07475	0.0134121	0.37645	CPSF4L	17	73248449	73262352	-	1528	protein_coding	cleavage and polyadenylation specific factor 4 like [Source:HGNC Symbol;Acc:HGNC:33632]	-	12	1	0.527796	0.0572309
ENSG00000242100	10.5152	1.1519	3.07475	0.0134121	0.37645	RPL9P32	19	29956369	29956988	-	620	processed_pseudogene	ribosomal protein L9 pseudogene 32 [Source:HGNC Symbol;Acc:HGNC:36418]	-	12	1	1.30076	0.141046
ENSG00000185437	10.5152	1.1519	3.07475	0.0134121	0.37645	SH3BGR	21	39445855	39515506	+	1495	protein_coding	SH3 domain binding glutamate rich protein [Source:HGNC Symbol;Acc:HGNC:10822]	-	12	1	0.539446	0.0584942
ENSG00000226952	0.866243	11.4122	-3.52508	0.0134121	0.37645	AC093019.1	1	100099239	100099490	+	252	processed_pseudogene	novel pseudogene	-	1	10	0.26669	3.47019
ENSG00000233012	0.866243	11.4122	-3.52508	0.0134121	0.37645	HDAC1P2	1	220625740	220628056	+	2006	transcribed_processed_pseudogene	histone deacetylase 1 pseudogene 2 [Source:HGNC Symbol;Acc:HGNC:45191]	-	1	10	0.0335025	0.435936
ENSG00000255154	0.866243	11.4122	-3.52508	0.0134121	0.37645	HTD2	3	58306262	58318574	+	2119	protein_coding	hydroxyacyl-thioester dehydratase type 2 [Source:HGNC Symbol;Acc:HGNC:53111]	-	1	10	0.0317159	0.412689
ENSG00000270562	0.866243	11.4122	-3.52508	0.0134121	0.37645	AC097634.1	3	71584943	71587409	+	2467	lincRNA	novel transcript	-	1	10	0.027242	0.354474
ENSG00000270292	0.866243	11.4122	-3.52508	0.0134121	0.37645	AC079880.2	4	67725183	67726395	-	1213	processed_pseudogene	tubulin, alpha 4a (TUBA4A) pseudogene	-	1	10	0.0554048	0.72093
ENSG00000272717	0.866243	11.4122	-3.52508	0.0134121	0.37645	AC112236.2	4	139556799	139557643	+	845	antisense	novel transcript, antisense to SETD7	-	1	10	0.0795337	1.0349
ENSG00000205129	0.866243	11.4122	-3.52508	0.0134121	0.37645	C4orf47	4	185426249	185449826	+	1366	protein_coding	chromosome 4 open reading frame 47 [Source:HGNC Symbol;Acc:HGNC:34346]	-	1	10	0.0491991	0.640181
ENSG00000186105	0.866243	11.4122	-3.52508	0.0134121	0.37645	LRRC70	5	62578735	62581448	+	2249	protein_coding	leucine rich repeat containing 70 [Source:HGNC Symbol;Acc:HGNC:35155]	-	1	10	0.0298826	0.388834
ENSG00000231301	0.866243	11.4122	-3.52508	0.0134121	0.37645	RPL13AP	6	29582508	29583025	+	518	processed_pseudogene	ribosomal protein L13a pseudogene [Source:HGNC Symbol;Acc:HGNC:13977]	-	1	10	0.129741	1.6882
ENSG00000219085	0.866243	11.4122	-3.52508	0.0134121	0.37645	NPM1P37	6	69705287	69706160	-	874	processed_pseudogene	nucleophosmin 1 pseudogene 37 [Source:HGNC Symbol;Acc:HGNC:45216]	-	1	10	0.0768947	1.00056
ENSG00000223697	0.866243	11.4122	-3.52508	0.0134121	0.37645	AF230666.1	8	132838117	132844298	-	1483	antisense	novel transcript, antisense to PHF20L1	-	1	10	0.0453176	0.589675
ENSG00000205869	0.866243	11.4122	-3.52508	0.0134121	0.37645	KRTAP5-1	11	1584342	1585283	-	942	protein_coding	keratin associated protein 5-1 [Source:HGNC Symbol;Acc:HGNC:23596]	-	1	10	0.071344	0.928331
ENSG00000284713	0.866243	11.4122	-3.52508	0.0134121	0.37645	AP003071.5	11	69155478	69159752	+	2900	protein_coding	novel protein	-	1	10	0.0231745	0.301547
ENSG00000273765	0.866243	11.4122	-3.52508	0.0134121	0.37645	AC024257.4	12	48360920	48361377	+	458	lincRNA	novel transcript	-	1	10	0.146738	1.90936
ENSG00000125245	0.866243	11.4122	-3.52508	0.0134121	0.37645	GPR18	13	99254714	99261744	-	1908	protein_coding	G protein-coupled receptor 18 [Source:HGNC Symbol;Acc:HGNC:4472]	-	1	10	0.0352233	0.458327
ENSG00000140675	0.866243	11.4122	-3.52508	0.0134121	0.37645	SLC5A2	16	31483002	31490860	+	4468	protein_coding	solute carrier family 5 member 2 [Source:HGNC Symbol;Acc:HGNC:11037]	-	1	10	0.0150416	0.195722
ENSG00000242931	0.866243	11.4122	-3.52508	0.0134121	0.37645	RPL7P49	17	76430417	76431124	-	708	processed_pseudogene	ribosomal protein L7 pseudogene 49 [Source:HGNC Symbol;Acc:HGNC:36912]	-	1	10	0.0949237	1.23515
ENSG00000279094	0.866243	11.4122	-3.52508	0.0134121	0.37645	LINC01670	21	5499151	5502542	-	1125	lincRNA	long intergenic non-protein coding RNA 1670 [Source:HGNC Symbol;Acc:HGNC:52458]	-	1	10	0.0597387	0.777322
ENSG00000231201	0.866243	11.4122	-3.52508	0.0134121	0.37645	AF127577.2	21	14971470	14992854	+	824	antisense	novel transcript	-	1	10	0.0815607	1.06127
ENSG00000251442	48.2327	111.738	-1.20947	0.0135573	0.38008	LINC01094	4	78645903	78682699	+	2951	lincRNA	long intergenic non-protein coding RNA 1094 [Source:HGNC Symbol;Acc:HGNC:49219]	-	55	98	1.25257	2.90409
ENSG00000064763	32.444	78.6758	-1.27406	0.0137651	0.385456	FAR2	12	29149103	29340980	+	5411	protein_coding	fatty acyl-CoA reductase 2 [Source:HGNC Symbol;Acc:HGNC:25531]	-	37	69	0.459549	1.11513
ENSG00000267023	143.842	304.408	-1.08071	0.0138077	0.386196	LRRC37A16P	17	68125777	68152468	-	3815	transcribed_unprocessed_pseudogene	leucine rich repeat containing 37 member A16, pseudogene [Source:HGNC Symbol;Acc:HGNC:43820]	-	164	267	2.88907	6.12027
ENSG00000144331	19.2867	51.3144	-1.40489	0.01391	0.388603	ZNF385B	2	179441982	179861505	-	5310	protein_coding	zinc finger protein 385B [Source:HGNC Symbol;Acc:HGNC:26332]	-	22	45	0.278443	0.741091
ENSG00000146574	537.68	1101.31	-1.03419	0.0140798	0.392713	CCZ1B	7	6794134	6826770	-	7316	protein_coding	CCZ1 homolog B, vacuolar protein trafficking and biogenesis associated [Source:HGNC Symbol;Acc:HGNC:21717]	-	613	966	5.63112	11.5467
ENSG00000129204	20.1639	53.5945	-1.40375	0.0140899	0.392713	USP6	17	5116438	5175034	+	11270	protein_coding	ubiquitin specific peptidase 6 [Source:HGNC Symbol;Acc:HGNC:12629]	-	23	47	0.137155	0.364693
ENSG00000255507	15.7781	2.29188	2.72663	0.0144854	0.400474	UVRAG-DT	11	75803431	75815406	-	1526	antisense	UVRAG divergent transcript [Source:HGNC Symbol;Acc:HGNC:53952]	-	18	2	0.792731	0.114612
ENSG00000254528	15.7781	2.29188	2.72663	0.0144854	0.400474	AP000757.1	11	117833719	117838942	+	1464	antisense	novel transcript, antisense to FXYD6	-	18	2	0.826303	0.119466
ENSG00000150667	15.7781	2.29188	2.72663	0.0144854	0.400474	FSIP1	15	39588357	39782830	-	3452	protein_coding	fibrous sheath interacting protein 1 [Source:HGNC Symbol;Acc:HGNC:21674]	-	18	2	0.350437	0.0506656
ENSG00000100288	15.7781	2.29188	2.72663	0.0144854	0.400474	CHKB	22	50578949	50601455	-	3021	protein_coding	choline kinase beta [Source:HGNC Symbol;Acc:HGNC:1938]	-	18	2	0.400433	0.0578939
ENSG00000163218	3.49781	15.9724	-2.14665	0.0144854	0.400474	PGLYRP4	1	153330120	153348840	-	2272	protein_coding	peptidoglycan recognition protein 4 [Source:HGNC Symbol;Acc:HGNC:30015]	-	4	14	0.11832	0.538857
ENSG00000249492	3.49781	15.9724	-2.14665	0.0144854	0.400474	AC114956.3	5	43483959	43509356	+	823	processed_transcript	novel transcript	-	4	14	0.326639	1.48759
ENSG00000252719	3.49781	15.9724	-2.14665	0.0144854	0.400474	RF00425	X	139909904	139910034	+	131	snoRNA		-	4	14	2.05209	9.34567
ENSG00000156006	58.7584	22.8128	1.36116	0.0145328	0.40132	NAT2	8	18391245	18401218	+	1322	protein_coding	N-acetyltransferase 2 [Source:HGNC Symbol;Acc:HGNC:7646]	-	67	20	3.40605	1.32298
ENSG00000147437	24.5496	6.85196	1.82553	0.0153054	0.421197	GNRH1	8	25419260	25424654	-	1762	protein_coding	gonadotropin releasing hormone 1 [Source:HGNC Symbol;Acc:HGNC:4419]	-	28	6	1.06797	0.297782
ENSG00000283208	24.5496	6.85196	1.82553	0.0153054	0.421197	AC001226.2	13	76992078	77129589	+	6145	protein_coding	novel protein	-	28	6	0.306228	0.0853853
ENSG00000185883	7.00653	25.0929	-1.81951	0.0153054	0.421197	ATP6V0C	16	2513870	2520218	+	1498	protein_coding	ATPase H+ transporting V0 subunit c [Source:HGNC Symbol;Acc:HGNC:855]	-	8	22	0.358911	1.28429
ENSG00000240970	41.2155	14.8324	1.46824	0.0154873	0.425226	RPL23AP64	11	119003012	119003446	-	435	processed_pseudogene	ribosomal protein L23a pseudogene 64 [Source:HGNC Symbol;Acc:HGNC:36552]	-	47	13	7.26134	2.61341
ENSG00000143469	15.7781	42.1939	-1.4107	0.0154873	0.425226	SYT14	1	209938174	210171389	+	13926	protein_coding	synaptotagmin 14 [Source:HGNC Symbol;Acc:HGNC:23143]	-	18	37	0.0868669	0.232343
ENSG00000146376	44.7241	101.477	-1.1793	0.0157606	0.432235	ARHGAP18	6	129576132	129710225	-	4640	protein_coding	Rho GTPase activating protein 18 [Source:HGNC Symbol;Acc:HGNC:21035]	-	51	89	0.738687	1.67736
ENSG00000160201	584.169	285.027	1.03505	0.0159473	0.436855	U2AF1	21	43092956	43107587	-	11112	protein_coding	U2 small nuclear RNA auxiliary factor 1 [Source:HGNC Symbol;Acc:HGNC:12453]	-	666	250	4.02801	1.96744
ENSG00000272509	8.76086	27.3731	-1.62753	0.0160516	0.439207	AC087752.4	8	94884609	94885070	+	462	antisense	novel transcript, antisense to CCNE2	-	10	24	1.45468	4.54279
ENSG00000174109	178.05	82.096	1.11602	0.0160712	0.439243	C16orf91	16	1419744	1420800	-	1057	protein_coding	chromosome 16 open reading frame 91 [Source:HGNC Symbol;Acc:HGNC:27558]	-	203	72	12.9071	5.95678
ENSG00000274012	19.2867	50.1743	-1.37254	0.0162157	0.442181	RN7SL2	14	49862550	49862849	-	300	misc_RNA	RNA, 7SL, cytoplasmic 2 [Source:HGNC Symbol;Acc:HGNC:23134]	-	22	44	4.92844	12.8258
ENSG00000267493	19.2867	50.1743	-1.37254	0.0162157	0.442181	CIRBP-AS1	19	1267814	1270241	-	994	antisense	CIRBP antisense RNA 1 [Source:HGNC Symbol;Acc:HGNC:28588]	-	22	44	1.48746	3.87097
ENSG00000280670	21.041	54.7345	-1.37302	0.0164527	0.446184	CCDC163	1	45493866	45500079	-	2757	protein_coding	coiled-coil domain containing 163 [Source:HGNC Symbol;Acc:HGNC:27003]	-	24	48	0.585036	1.5225
ENSG00000242258	4.375	18.2526	-2.02586	0.0164929	0.446184	LINC00996	7	150433654	150448140	+	2171	lincRNA	long intergenic non-protein coding RNA 996 [Source:HGNC Symbol;Acc:HGNC:27800]	-	5	16	0.154781	0.644487
ENSG00000205667	4.375	18.2526	-2.02586	0.0164929	0.446184	ARSH	X	3006613	3033571	+	1875	protein_coding	arylsulfatase family member H [Source:HGNC Symbol;Acc:HGNC:32488]	-	5	16	0.179216	0.74623
ENSG00000200714	4.375	18.2526	-2.02586	0.0164929	0.446184	RF00019	8	65592731	65592820	+	90	misc_RNA		-	5	16	3.73367	15.5464
ENSG00000256943	4.375	18.2526	-2.02586	0.0164929	0.446184	AC148477.3	12	132275391	132278329	+	1819	antisense	novel transcript	-	5	16	0.184733	0.769203
ENSG00000257523	4.375	18.2526	-2.02586	0.0164929	0.446184	LINC02326	14	28875404	29064993	-	2051	lincRNA	long intergenic non-protein coding RNA 2326 [Source:HGNC Symbol;Acc:HGNC:53246]	-	5	16	0.163837	0.682194
ENSG00000243423	4.375	18.2526	-2.02586	0.0164929	0.446184	AC004223.1	17	35076737	35077007	+	271	processed_pseudogene	ribosomal protein L37 (RPL37) pseudogene	-	5	16	1.23996	5.16303
ENSG00000131730	9.63802	29.6532	-1.60684	0.0166546	0.449544	CKMT2	5	81233285	81266397	+	2736	protein_coding	creatine kinase, mitochondrial 2 [Source:HGNC Symbol;Acc:HGNC:1996]	-	11	26	0.2702	0.831019
ENSG00000279355	9.63802	29.6532	-1.60684	0.0166546	0.449544	AGPAT4-IT1	6	161160105	161161982	-	1878	TEC	AGPAT4 intronic transcript 1 [Source:HGNC Symbol;Acc:HGNC:20988]	-	11	26	0.393645	1.21069
ENSG00000227268	69.2842	28.5131	1.27802	0.0169532	0.451688	KLLN	10	87859161	87863437	-	4277	protein_coding	killin, p53 regulated DNA replication inhibitor [Source:HGNC Symbol;Acc:HGNC:37212]	-	79	25	1.24135	0.511157
ENSG00000204344	81.5643	34.2134	1.25102	0.0170867	0.451688	STK19	6	31971091	31982821	+	3954	protein_coding	serine/threonine kinase 19 [Source:HGNC Symbol;Acc:HGNC:11398]	-	93	30	1.58072	0.663496
ENSG00000165323	10.5152	31.9333	-1.58932	0.017143	0.451688	FAT3	11	92352096	92896470	+	19280	protein_coding	FAT atypical cadherin 3 [Source:HGNC Symbol;Acc:HGNC:23112]	-	12	28	0.0418295	0.127
ENSG00000206535	32.444	10.2721	1.64948	0.0175391	0.451688	LNP1	3	100401193	100456319	+	2249	protein_coding	leukemia NUP98 fusion partner 1 [Source:HGNC Symbol;Acc:HGNC:28014]	-	37	9	1.10566	0.349951
ENSG00000273117	11.3923	33.0734	-1.52556	0.0175391	0.451688	AC144652.1	7	155295918	155297541	-	1624	lincRNA	novel transcript	-	13	29	0.537979	1.56159
ENSG00000279145	34.1983	11.4122	1.57487	0.0178604	0.451688	AC011912.1	15	55171378	55176739	-	5362	lincRNA	TEC	-	39	10	0.488817	0.16309
ENSG00000198626	2.62061	13.6923	-2.32484	0.0178622	0.451688	RYR2	1	237042205	237833988	+	17777	protein_coding	ryanodine receptor 2 [Source:HGNC Symbol;Acc:HGNC:10484]	-	3	12	0.0113415	0.0590305
ENSG00000272144	2.62061	13.6923	-2.32484	0.0178622	0.451688	AC025171.4	5	43061395	43062441	+	1047	lincRNA	novel transcript	-	3	12	0.192567	1.00228
ENSG00000271888	2.62061	13.6923	-2.32484	0.0178622	0.451688	AL136162.1	6	15243923	15245000	-	1078	lincRNA	novel transcript	-	3	12	0.18703	0.973456
ENSG00000161911	2.62061	13.6923	-2.32484	0.0178622	0.451688	TREML1	6	41149342	41154337	-	1483	protein_coding	triggering receptor expressed on myeloid cells like 1 [Source:HGNC Symbol;Acc:HGNC:20434]	-	3	12	0.135953	0.70761
ENSG00000166800	2.62061	13.6923	-2.32484	0.0178622	0.451688	LDHAL6A	11	18455824	18479600	+	2586	protein_coding	lactate dehydrogenase A like 6A [Source:HGNC Symbol;Acc:HGNC:28335]	-	3	12	0.0779652	0.405795
ENSG00000245498	2.62061	13.6923	-2.32484	0.0178622	0.451688	AP000866.1	11	124800450	124834487	+	4854	antisense	uncharacterized LOC100507283 [Source:NCBI gene;Acc:100507283]	-	3	12	0.0415365	0.21619
ENSG00000236065	1.74339	13.6923	-2.87771	0.0178622	0.451688	AL020995.1	1	32987075	33032469	+	1680	antisense	novel transcript	-	2	12	0.0800071	0.624634
ENSG00000115828	1.74339	13.6923	-2.87771	0.0178622	0.451688	QPCT	2	37342827	37373322	+	2696	protein_coding	glutaminyl-peptide cyclotransferase [Source:HGNC Symbol;Acc:HGNC:9753]	-	2	12	0.0498561	0.389238
ENSG00000244153	1.74339	13.6923	-2.87771	0.0178622	0.451688	WWP1P1	3	98657802	98660570	+	2769	processed_pseudogene	WW domain containing E3 ubiquitin protein ligase 1 pseudogene 1 [Source:HGNC Symbol;Acc:HGNC:48944]	-	2	12	0.0485417	0.378976
ENSG00000177409	1.74339	13.6923	-2.87771	0.0178622	0.451688	SAMD9L	7	93130055	93148369	-	7135	protein_coding	sterile alpha motif domain containing 9 like [Source:HGNC Symbol;Acc:HGNC:1349]	-	2	12	0.0188384	0.147076
ENSG00000224072	1.74339	13.6923	-2.87771	0.0178622	0.451688	AL139811.1	X	46454097	46457199	-	2299	processed_pseudogene	transmembrane protein vezatin pseudogene	-	2	12	0.0584654	0.456453
ENSG00000249258	1.74339	13.6923	-2.87771	0.0178622	0.451688	AC079193.2	8	17131181	17149789	+	2292	lincRNA	novel transcript	-	2	12	0.058644	0.457847
ENSG00000226706	1.74339	13.6923	-2.87771	0.0178622	0.451688	AL161452.1	9	135503273	135506447	-	1117	antisense	uncharacterized LOC101928525 [Source:NCBI gene;Acc:101928525]	-	2	12	0.120333	0.939468
ENSG00000255367	1.74339	13.6923	-2.87771	0.0178622	0.451688	AC127526.2	11	3481520	3581211	-	1377	processed_transcript	uncharacterized LOC101927708 [Source:NCBI gene;Acc:101927708]	-	2	12	0.0976122	0.762081
ENSG00000255450	1.74339	13.6923	-2.87771	0.0178622	0.451688	AC110056.1	11	29275655	29276565	+	911	processed_pseudogene	eukaryotic translation elongation factor 1 alpha 1 (EEF1A1) pseudogene	-	2	12	0.147543	1.1519
ENSG00000285077	1.74339	13.6923	-2.87771	0.0178622	0.451688	ARHGAP11B	15	30624494	30638805	+	2337	protein_coding	Rho GTPase activating protein 11B [Source:HGNC Symbol;Acc:HGNC:15782]	-	2	12	0.0575148	0.449031
ENSG00000132010	1.74339	13.6923	-2.87771	0.0178622	0.451688	ZNF20	19	12092843	12140407	-	4148	protein_coding	zinc finger protein 20 [Source:HGNC Symbol;Acc:HGNC:12992]	zf-C2H2	2	12	0.0324041	0.252986
ENSG00000130518	1.74339	13.6923	-2.87771	0.0178622	0.451688	IQCN	19	18257097	18274509	-	9154	protein_coding	IQ motif containing N [Source:HGNC Symbol;Acc:HGNC:29350]	-	2	12	0.0146834	0.114637
ENSG00000226450	1.74339	13.6923	-2.87771	0.0178622	0.451688	CYP2D8P	22	42149886	42155001	-	1490	unprocessed_pseudogene	ccytochrome P450 family 2 subfamily D member 8, pseudogene [Source:HGNC Symbol;Acc:HGNC:2628]	-	2	12	0.0902094	0.704285
ENSG00000167996	3629.62	7173.27	-0.982782	0.0178865	0.451688	FTH1	11	61959718	61967660	-	2030	protein_coding	ferritin heavy chain 1 [Source:HGNC Symbol;Acc:HGNC:3976]	-	4138	6292	136.994	271.048
ENSG00000272574	20.1639	4.57188	2.11549	0.0180032	0.451688	AL596325.2	1	162593103	162593754	+	505	sense_intronic	novel transcript, sense intronic to UAP1	-	23	4	3.06087	0.692664
ENSG00000012171	20.1639	4.57188	2.11549	0.0180032	0.451688	SEMA3B	3	50267558	50277546	+	5768	protein_coding	semaphorin 3B [Source:HGNC Symbol;Acc:HGNC:10724]	-	23	4	0.267985	0.0606441
ENSG00000251455	20.1639	4.57188	2.11549	0.0180032	0.451688	AC092611.1	4	151674483	151677893	+	2565	antisense	uncharacterized LOC107986197 [Source:NCBI gene;Acc:107986197]	-	23	4	0.602627	0.136372
ENSG00000231840	20.1639	4.57188	2.11549	0.0180032	0.451688	AC073342.1	7	143255264	143287380	-	930	antisense	novel transcript	-	23	4	1.66208	0.376124
ENSG00000267264	20.1639	4.57188	2.11549	0.0180032	0.451688	AC006504.3	19	27803538	27804060	+	523	processed_pseudogene	vomeronasal receptor pseudogene	-	23	4	2.95552	0.668824
ENSG00000186326	20.1639	4.57188	2.11549	0.0180032	0.451688	RGS9BP	19	32675407	32678300	+	2894	protein_coding	regulator of G protein signaling 9 binding protein [Source:HGNC Symbol;Acc:HGNC:30304]	-	23	4	0.534118	0.120869
ENSG00000231794	19.2867	4.57188	2.05176	0.0180032	0.451688	AC009542.1	7	135198401	135209837	+	2503	antisense	novel transcript, antisense to WDR91	-	22	4	0.590704	0.13975
ENSG00000111641	19.2867	4.57188	2.05176	0.0180032	0.451688	NOP2	12	6556863	6568691	-	4687	protein_coding	NOP2 nucleolar protein [Source:HGNC Symbol;Acc:HGNC:7867]	-	22	4	0.315454	0.0746309
ENSG00000149646	19.2867	4.57188	2.05176	0.0180032	0.451688	CNBD2	20	35954564	36030700	+	5005	protein_coding	cyclic nucleotide binding domain containing 2 [Source:HGNC Symbol;Acc:HGNC:16145]	-	22	4	0.295411	0.0698891
ENSG00000277223	5.25218	20.5327	-1.93829	0.0180032	0.451688	AC090116.1	12	71448405	71448850	+	446	sense_intronic	novel transcript, sense intronic to LGR5	-	6	18	0.904117	3.52932
ENSG00000151917	13.1466	37.6336	-1.50694	0.0181211	0.451688	BEND6	6	56955126	57027342	+	5588	protein_coding	BEN domain containing 6 [Source:HGNC Symbol;Acc:HGNC:20871]	-	15	33	0.180403	0.51643
ENSG00000231764	55.2498	121.998	-1.14064	0.0183185	0.451688	DLX6-AS1	7	96955141	97014065	-	16633	antisense	DLX6 antisense RNA 1 [Source:HGNC Symbol;Acc:HGNC:37151]	-	63	107	0.254553	0.562557
ENSG00000152348	264.888	127.698	1.0521	0.0183562	0.451688	ATG10	5	81972025	82276857	+	5449	protein_coding	autophagy related 10 [Source:HGNC Symbol;Acc:HGNC:20315]	-	302	112	3.72476	1.79744
ENSG00000184924	15.7781	41.0538	-1.37129	0.0185027	0.451688	PTRHD1	2	24789734	24793382	-	1917	protein_coding	peptidyl-tRNA hydrolase domain containing 1 [Source:HGNC Symbol;Acc:HGNC:33782]	-	18	36	0.631042	1.64223
ENSG00000213185	15.7781	41.0538	-1.37129	0.0185027	0.451688	FAM24B	10	122849078	122879641	-	1177	protein_coding	family with sequence similarity 24 member B [Source:HGNC Symbol;Acc:HGNC:23475]	-	18	36	1.02779	2.67473
ENSG00000277151	14.901	41.0538	-1.45309	0.0185027	0.451688	AL138820.1	13	32782874	32788178	+	5305	lincRNA	novel transcript	-	17	36	0.215363	0.593432
ENSG00000278985	42.9698	15.9724	1.42213	0.0186397	0.451688	AC092718.7	16	80982319	80984094	-	1776	TEC	novel transcript	-	49	14	1.85422	0.689348
ENSG00000106133	46.4784	17.1125	1.43623	0.0188353	0.451688	NSUN5P2	7	72947581	72954790	-	2576	transcribed_unprocessed_pseudogene	NOP2/Sun RNA methyltransferase family member 5 pseudogene 2 [Source:HGNC Symbol;Acc:HGNC:16609]	-	53	15	1.38273	0.509213
ENSG00000105088	32.444	75.2557	-1.21004	0.0189502	0.451688	OLFM2	19	9853718	9936552	-	2500	protein_coding	olfactomedin 2 [Source:HGNC Symbol;Acc:HGNC:17189]	-	37	66	0.994649	2.30865
ENSG00000270977	71.0385	152.78	-1.10312	0.0189869	0.451688	AC015849.5	17	35893707	35911023	-	5749	lincRNA	novel transcript	-	81	134	0.946893	2.03829
ENSG00000178372	71.0385	29.6532	1.25768	0.0189922	0.451688	CALML5	10	5498697	5499555	-	859	protein_coding	calmodulin like 5 [Source:HGNC Symbol;Acc:HGNC:18180]	-	81	26	6.33724	2.64688
ENSG00000129038	70.1613	29.6532	1.23979	0.0189922	0.451688	LOXL1	15	73925989	73952137	+	3637	protein_coding	lysyl oxidase like 1 [Source:HGNC Symbol;Acc:HGNC:6665]	-	80	26	1.47827	0.625149
ENSG00000123364	68.407	28.5131	1.25968	0.01901	0.451688	HOXC13	12	53938765	53946544	+	2423	protein_coding	homeobox C13 [Source:HGNC Symbol;Acc:HGNC:5125]	Homeobox	78	25	2.16346	0.902278
ENSG00000137709	28.0582	67.2752	-1.25716	0.0190249	0.451688	POU2F3	11	120236640	120319944	+	6645	protein_coding	POU class 2 homeobox 3 [Source:HGNC Symbol;Acc:HGNC:19864]	Pou	32	59	0.323641	0.776445
ENSG00000213062	6.12936	22.8128	-1.87178	0.0191374	0.451688	AL021068.1	1	169486076	169486986	+	911	lincRNA	novel transcript	-	7	20	0.516402	1.91984
ENSG00000222958	6.12936	22.8128	-1.87178	0.0191374	0.451688	MIR1913	6	166509354	166509433	-	80	miRNA	microRNA 1913 [Source:HGNC Symbol;Acc:HGNC:35397]	-	7	20	5.88053	21.8622
ENSG00000261067	6.12936	22.8128	-1.87178	0.0191374	0.451688	AC109460.3	16	28974804	28990775	+	5296	processed_transcript	novel transcript	-	7	20	0.0888297	0.330245
ENSG00000162946	23.6725	6.85196	1.77333	0.0199879	0.451688	DISC1	1	231626815	232041272	+	12906	protein_coding	DISC1 scaffold protein [Source:HGNC Symbol;Acc:HGNC:2888]	-	27	6	0.140598	0.0406549
ENSG00000233750	7.00653	23.9529	-1.75273	0.0199879	0.451688	CICP27	1	131025	134836	+	3812	processed_pseudogene	capicua transcriptional repressor pseudogene 27 [Source:HGNC Symbol;Acc:HGNC:48835]	-	8	21	0.141041	0.481748
ENSG00000162614	7.00653	23.9529	-1.75273	0.0199879	0.451688	NEXN	1	77888513	77943895	+	4436	protein_coding	nexilin F-actin binding protein [Source:HGNC Symbol;Acc:HGNC:29557]	-	8	21	0.121201	0.413982
ENSG00000109472	7.00653	23.9529	-1.75273	0.0199879	0.451688	CPE	4	165361194	165498320	+	2958	protein_coding	carboxypeptidase E [Source:HGNC Symbol;Acc:HGNC:2303]	-	8	21	0.181761	0.620833
ENSG00000212124	7.00653	23.9529	-1.75273	0.0199879	0.451688	TAS2R19	12	11021619	11022620	-	1002	protein_coding	taste 2 receptor member 19 [Source:HGNC Symbol;Acc:HGNC:19108]	-	8	21	0.536575	1.83276
ENSG00000226784	25.4268	7.99201	1.65718	0.0206238	0.451688	PGAM4	X	77968874	77969638	-	765	protein_coding	phosphoglycerate mutase family member 4 [Source:HGNC Symbol;Acc:HGNC:21731]	-	29	7	2.54768	0.800185
ENSG00000271843	8.76086	26.233	-1.56642	0.0206238	0.451688	AC012557.1	3	64008082	64008692	-	611	lincRNA	novel transcript	-	10	23	1.09993	3.29185
ENSG00000232803	8.76086	26.233	-1.56642	0.0206238	0.451688	SLCO4A1-AS1	20	62663019	62666724	-	1534	antisense	SLCO4A1 antisense RNA 1 [Source:HGNC Symbol;Acc:HGNC:40537]	-	10	23	0.43811	1.31116
ENSG00000009790	7.88369	26.233	-1.71619	0.0206238	0.451688	TRAF3IP3	1	209756032	209782320	+	7750	protein_coding	TRAF3 interacting protein 3 [Source:HGNC Symbol;Acc:HGNC:30766]	-	9	23	0.0780457	0.259525
ENSG00000248347	7.88369	26.233	-1.71619	0.0206238	0.451688	AC120036.1	8	47089572	47198861	-	1474	unprocessed_pseudogene	POTE ankyrin domain family pseudogene	-	9	23	0.410349	1.36453
ENSG00000270116	7.88369	26.233	-1.71619	0.0206238	0.451688	AP001429.1	21	37100814	37101343	+	530	sense_intronic	novel transcript, sense intronic to TTC3	-	9	23	1.14123	3.79495
ENSG00000176531	83.3185	36.4936	1.18889	0.0207051	0.451688	PHLDB3	19	43474954	43504935	-	4553	protein_coding	pleckstrin homology like domain family B member 3 [Source:HGNC Symbol;Acc:HGNC:30499]	-	95	32	1.40228	0.614619
ENSG00000164920	79.81	34.2134	1.2197	0.0208507	0.451688	OSR2	8	98944403	98952104	+	2930	protein_coding	odd-skipped related transciption factor 2 [Source:HGNC Symbol;Acc:HGNC:15830]	zf-C2H2	91	30	2.08729	0.89538
ENSG00000228634	14.901	2.29188	2.64482	0.0209521	0.451688	AL136115.1	1	31933020	31933975	+	517	lincRNA	novel transcript	-	17	2	2.20987	0.338293
ENSG00000254285	14.901	2.29188	2.64482	0.0209521	0.451688	KRT8P3	8	61578220	61579668	+	1449	processed_pseudogene	keratin 8 pseudogene 3 [Source:HGNC Symbol;Acc:HGNC:31056]	-	17	2	0.788476	0.120702
ENSG00000279873	3.49781	14.8324	-2.04059	0.0209521	0.451688	LINC01126	2	43227210	43228855	+	1646	lincRNA	long intergenic non-protein coding RNA 1126 [Source:HGNC Symbol;Acc:HGNC:49275]	-	4	13	0.16332	0.690665
ENSG00000248243	3.49781	14.8324	-2.04059	0.0209521	0.451688	LINC02014	3	130089433	130094304	-	713	lincRNA	long intergenic non-protein coding RNA 2014 [Source:HGNC Symbol;Acc:HGNC:52849]	-	4	13	0.377032	1.59444
ENSG00000272566	3.49781	14.8324	-2.04059	0.0209521	0.451688	AF250324.1	4	189703881	189704490	-	610	lincRNA	novel transcript	-	4	13	0.440695	1.86366
ENSG00000253213	3.49781	14.8324	-2.04059	0.0209521	0.451688	AC010306.1	5	171251866	171252982	+	1117	processed_pseudogene	ubiquitin specific peptidase 46 (USP46) pseudogene	-	4	13	0.240666	1.01776
ENSG00000204620	3.49781	14.8324	-2.04059	0.0209521	0.451688	AC115618.1	X	48568014	48574860	-	549	antisense	novel transcript, antisense to RBM3	-	4	13	0.489661	2.07074
ENSG00000253919	3.49781	14.8324	-2.04059	0.0209521	0.451688	THAP12P7	8	78760142	78762431	-	2290	processed_pseudogene	THAP domain containing 12 pseudogene 7 [Source:HGNC Symbol;Acc:HGNC:39574]	-	4	13	0.11739	0.496434
ENSG00000226493	3.49781	14.8324	-2.04059	0.0209521	0.451688	RPL26P27	10	68499532	68499968	+	437	processed_pseudogene	ribosomal protein L26 pseudogene 27 [Source:HGNC Symbol;Acc:HGNC:36735]	-	4	13	0.615158	2.60145
ENSG00000182196	3.49781	14.8324	-2.04059	0.0209521	0.451688	ARL6IP4	12	122980060	122982913	+	2781	protein_coding	ADP ribosylation factor like GTPase 6 interacting protein 4 [Source:HGNC Symbol;Acc:HGNC:18076]	-	4	13	0.0966645	0.408786
ENSG00000201573	3.49781	14.8324	-2.04059	0.0209521	0.451688	RF00019	14	50468397	50468498	-	102	misc_RNA		-	4	13	2.63553	11.1454
ENSG00000214140	3.49781	14.8324	-2.04059	0.0209521	0.451688	PRCD	17	76527586	76553578	+	5305	protein_coding	photoreceptor disc component [Source:HGNC Symbol;Acc:HGNC:32528]	-	4	13	0.0506737	0.214295
ENSG00000264757	3.49781	14.8324	-2.04059	0.0209521	0.451688	MIR3198-1	22	17764180	17764259	-	80	miRNA	microRNA 3198-1 [Source:HGNC Symbol;Acc:HGNC:38236]	-	4	13	3.3603	14.2104
ENSG00000186976	3.49781	14.8324	-2.04059	0.0209521	0.451688	EFCAB6	22	43528744	43812337	-	8557	protein_coding	EF-hand calcium binding domain 6 [Source:HGNC Symbol;Acc:HGNC:24204]	-	4	13	0.0314157	0.132854
ENSG00000261251	3.49781	14.8324	-2.04059	0.0209521	0.451688	Z97055.2	22	43812456	43817394	+	1981	antisense	novel transcript, antisense to EFCAB6	-	4	13	0.135701	0.573869
ENSG00000234450	27.1811	9.13207	1.56306	0.0210963	0.451688	AC005534.2	7	156633355	156633787	+	433	processed_pseudogene	ribosomal protein L26-like 1 (RPL26L1) pseudogene	-	31	8	4.81152	1.61568
ENSG00000261351	27.1811	9.13207	1.56306	0.0210963	0.451688	AC116913.1	15	66488658	66492109	-	2168	antisense	novel transcript, antisense to MAP2K1	-	31	8	0.960971	0.322689
ENSG00000186056	31.5668	72.9755	-1.20509	0.0211564	0.451688	MATN1-AS1	1	30718504	30726827	+	4024	antisense	MATN1 antisense RNA 1 [Source:HGNC Symbol;Acc:HGNC:40364]	-	36	64	0.601247	1.39084
ENSG00000270872	29.8125	68.4153	-1.19428	0.0213146	0.451688	SRGAP2D	1	143975087	144068350	+	1021	unprocessed_pseudogene	SLIT-ROBO Rho GTPase activating protein 2D (pseudogene) [Source:HGNC Symbol;Acc:HGNC:43932]	-	34	60	2.23801	5.13901
ENSG00000068354	242.959	118.578	1.03431	0.0213657	0.451688	TBC1D25	X	48539457	48562609	+	4223	protein_coding	TBC1 domain family member 25 [Source:HGNC Symbol;Acc:HGNC:8092]	-	277	104	4.40826	2.1536
ENSG00000235989	10.5152	30.7932	-1.53706	0.0214439	0.451688	MORC2-AS1	22	30922308	30932449	+	2695	antisense	MORC2 antisense RNA 1 [Source:HGNC Symbol;Acc:HGNC:26662]	-	12	27	0.299248	0.87611
ENSG00000278558	64.0213	26.233	1.28403	0.021474	0.451688	TMEM191B	22	18527802	18530573	+	2067	protein_coding	transmembrane protein 191B [Source:HGNC Symbol;Acc:HGNC:33600]	-	73	23	2.37351	0.973063
ENSG00000280303	26.3039	62.715	-1.24876	0.0215532	0.451688	ERICD	8	140636281	140638283	+	2003	lincRNA	E2F1-regulated inhibitor of cell death [Source:HGNC Symbol;Acc:HGNC:49404]	-	30	55	1.00658	2.40124
ENSG00000237950	9.63802	1.1519	2.95074	0.0215665	0.451688	AL357079.1	1	43944370	43946551	-	557	antisense	novel transcript	-	11	1	1.32723	0.157
ENSG00000279838	9.63802	1.1519	2.95074	0.0215665	0.451688	AL356273.3	1	185292384	185294372	-	1989	TEC	TEC	-	11	1	0.371677	0.0439662
ENSG00000270210	9.63802	1.1519	2.95074	0.0215665	0.451688	AC104695.2	2	28425945	28426719	+	775	lincRNA	novel transcript	-	11	1	0.953892	0.112837
ENSG00000228925	9.63802	1.1519	2.95074	0.0215665	0.451688	AC016722.2	2	46899275	46908678	+	1835	antisense	novel transcript, antisense to MCFD2	-	11	1	0.40287	0.047656
ENSG00000169047	9.63802	1.1519	2.95074	0.0215665	0.451688	IRS1	2	226731317	226799759	-	9953	protein_coding	insulin receptor substrate 1 [Source:HGNC Symbol;Acc:HGNC:6125]	-	11	1	0.0742757	0.00878617
ENSG00000237039	9.63802	1.1519	2.95074	0.0215665	0.451688	AC018738.1	2	231256097	231256306	+	210	processed_pseudogene	ribosomal protein S28 (RPS28) pseudogene	-	11	1	3.52031	0.416423
ENSG00000252620	9.63802	1.1519	2.95074	0.0215665	0.451688	RNU6ATAC24P	3	195523087	195523221	-	135	snRNA	RNA, U6atac small nuclear 24, pseudogene [Source:HGNC Symbol;Acc:HGNC:46923]	-	11	1	5.47604	0.647769
ENSG00000213261	9.63802	1.1519	2.95074	0.0215665	0.451688	EEF1B2P6	7	131661952	131662624	-	673	processed_pseudogene	eukaryotic translation elongation factor 1 beta 2 pseudogene 6 [Source:HGNC Symbol;Acc:HGNC:51453]	-	11	1	1.09846	0.129939
ENSG00000270923	9.63802	1.1519	2.95074	0.0215665	0.451688	TAS2R6P	7	141787815	141788640	+	826	processed_pseudogene	taste 2 receptor member 6 pseudogene [Source:HGNC Symbol;Acc:HGNC:20616]	-	11	1	0.894995	0.10587
ENSG00000225224	9.63802	1.1519	2.95074	0.0215665	0.451688	RPS27AP12	7	157192368	157192832	+	465	processed_pseudogene	ribosomal protein S27a pseudogene 12 [Source:HGNC Symbol;Acc:HGNC:35732]	-	11	1	1.58982	0.188062
ENSG00000232466	9.63802	1.1519	2.95074	0.0215665	0.451688	AL356133.1	9	26880178	26880549	-	372	processed_pseudogene	H3 histone, family 3B (H3.3B) (H3F3B) pseudogene	-	11	1	1.98727	0.235077
ENSG00000251637	9.63802	1.1519	2.95074	0.0215665	0.451688	AP003716.1	11	67886477	67906350	+	3962	lincRNA	uncharacterized LOC105369360 [Source:NCBI gene;Acc:105369360]	-	11	1	0.186589	0.0220719
ENSG00000224713	9.63802	1.1519	2.95074	0.0215665	0.451688	AC025165.1	12	57612118	57619638	-	2600	antisense	novel transcript, antisense to ARHGEF25	-	11	1	0.284333	0.0336341
ENSG00000231473	9.63802	1.1519	2.95074	0.0215665	0.451688	RB1-DT	13	48296513	48303661	-	1143	lincRNA	RB1 divergent transcript [Source:HGNC Symbol;Acc:HGNC:42778]	-	11	1	0.646777	0.0765081
ENSG00000259682	9.63802	1.1519	2.95074	0.0215665	0.451688	AC091231.1	15	64470253	64471364	+	391	sense_intronic	novel transcript, sense intronic to ZNF609	-	11	1	1.89071	0.223654
ENSG00000264853	9.63802	1.1519	2.95074	0.0215665	0.451688	AC011933.2	17	75370947	75373736	-	2790	sense_intronic	novel transcript, sense intronic to GRB2	-	11	1	0.26497	0.0313436
ENSG00000177337	9.63802	1.1519	2.95074	0.0215665	0.451688	DLGAP1-AS1	18	3593732	3598352	+	2105	antisense	DLGAP1 antisense RNA 1 [Source:HGNC Symbol;Acc:HGNC:31676]	-	11	1	0.351195	0.0415434
ENSG00000252677	9.63802	1.1519	2.95074	0.0215665	0.451688	RF01241	18	21711950	21712119	-	170	snoRNA		-	11	1	4.34862	0.514405
ENSG00000088882	9.63802	1.1519	2.95074	0.0215665	0.451688	CPXM1	20	2794069	2800637	-	2391	protein_coding	carboxypeptidase X, M14 family member 1 [Source:HGNC Symbol;Acc:HGNC:15771]	-	11	1	0.309187	0.0365741
ENSG00000272666	9.63802	1.1519	2.95074	0.0215665	0.451688	U62317.1	22	50542305	50542906	-	602	lincRNA	novel transcript	-	11	1	1.22802	0.145264
ENSG00000207606	0.866243	10.2721	-3.3748	0.0215665	0.451688	MIR554	1	151545796	151545891	+	96	miRNA	microRNA 554 [Source:HGNC Symbol;Acc:HGNC:32810]	-	1	9	0.700063	8.19832
ENSG00000272865	0.866243	10.2721	-3.3748	0.0215665	0.451688	AL591686.2	1	242147514	242209129	+	475	antisense	novel transcript, antisense to PLD5	-	1	9	0.141486	1.65692
ENSG00000229525	0.866243	10.2721	-3.3748	0.0215665	0.451688	AC053503.2	2	219388496	219403633	+	1598	antisense	uncharacterized LOC105373884 [Source:NCBI gene;Acc:105373884]	-	1	9	0.0420563	0.492515
ENSG00000275981	0.866243	10.2721	-3.3748	0.0215665	0.451688	AC018816.2	3	4750333	4750685	+	353	misc_RNA		-	1	9	0.190385	2.22957
ENSG00000232615	0.866243	10.2721	-3.3748	0.0215665	0.451688	AC026412.2	5	1614836	1616334	+	1075	processed_pseudogene	protein phosphatase 4, regulatory subunit 2 (PPP4R2) pseudogene	-	1	9	0.0625172	0.732129
ENSG00000233974	0.866243	10.2721	-3.3748	0.0215665	0.451688	AC138951.1	5	21481327	21484011	-	2685	processed_pseudogene	POM121 membrane glycoprotein (POM121) pseudogene	-	1	9	0.0250302	0.293124
ENSG00000230929	0.866243	10.2721	-3.3748	0.0215665	0.451688	AC099513.1	5	126628019	126628319	-	301	processed_pseudogene	ribosomal protein, large, P1 (RPLP1) pseudogene	-	1	9	0.223276	2.61475
ENSG00000168477	0.866243	10.2721	-3.3748	0.0215665	0.451688	TNXB	6	32041153	32115334	-	15909	protein_coding	tenascin XB [Source:HGNC Symbol;Acc:HGNC:11976]	-	1	9	0.0042244	0.0494713
ENSG00000234636	0.866243	10.2721	-3.3748	0.0215665	0.451688	MED14OS	X	40735400	40738701	+	900	antisense	MED14 opposite strand [Source:HGNC Symbol;Acc:HGNC:40162]	-	1	9	0.0746733	0.874488
ENSG00000253334	0.866243	10.2721	-3.3748	0.0215665	0.451688	AC132219.1	8	81791823	81815714	+	478	antisense	novel transcript, antisense to SNX16	-	1	9	0.140598	1.64653
ENSG00000230516	0.866243	10.2721	-3.3748	0.0215665	0.451688	AL589642.2	9	32643103	32645026	-	839	lincRNA	novel transcript	-	1	9	0.0801025	0.938068
ENSG00000228914	0.866243	10.2721	-3.3748	0.0215665	0.451688	OR1H1P	9	122607864	122608800	+	937	unprocessed_pseudogene	olfactory receptor family 1 subfamily H member 1 pseudogene [Source:HGNC Symbol;Acc:HGNC:8206]	-	1	9	0.0717247	0.839956
ENSG00000265566	0.866243	10.2721	-3.3748	0.0215665	0.451688	RN7SL605P	11	57528085	57528365	-	281	misc_RNA	RNA, 7SL, cytoplasmic 605, pseudogene [Source:HGNC Symbol;Acc:HGNC:46621]	-	1	9	0.239167	2.80085
ENSG00000226318	0.866243	10.2721	-3.3748	0.0215665	0.451688	RPS3AP38	10	67960702	67961464	-	763	processed_pseudogene	ribosomal protein S3a pseudogene 38 [Source:HGNC Symbol;Acc:HGNC:36145]	-	1	9	0.0880813	1.03151
ENSG00000201563	0.866243	10.2721	-3.3748	0.0215665	0.451688	RF00019	12	32705403	32705506	-	104	misc_RNA		-	1	9	0.646212	7.56768
ENSG00000277662	0.866243	10.2721	-3.3748	0.0215665	0.451688	AL354696.1	13	41229180	41229676	-	497	sense_intronic	novel transcript, sense intronic to MTRF1	-	1	9	0.135223	1.58358
ENSG00000259469	0.866243	10.2721	-3.3748	0.0215665	0.451688	AC084757.2	15	48729080	48729844	-	540	lincRNA	novel transcript	-	1	9	0.124456	1.45748
ENSG00000226180	0.866243	10.2721	-3.3748	0.0215665	0.451688	AC010536.1	16	87693537	87696147	-	2611	lincRNA	uncharacterized LOC100129215 [Source:NCBI gene;Acc:100129215]	-	1	9	0.0257396	0.301432
ENSG00000276486	0.866243	10.2721	-3.3748	0.0215665	0.451688	AC022960.3	18	31883288	31883728	+	441	processed_pseudogene	family with sequence similarity 76, member A (FAM76A) pseudogene	-	1	9	0.152395	1.78467
ENSG00000267174	0.866243	10.2721	-3.3748	0.0215665	0.451688	AC011472.2	19	11300777	11324441	-	685	3prime_overlapping_ncRNA	novel transcript	-	1	9	0.098111	1.14896
ENSG00000269172	0.866243	10.2721	-3.3748	0.0215665	0.451688	AC011443.1	19	39134882	39136463	-	365	antisense	novel transcript, antisense to PAK4	-	1	9	0.184126	2.15627
ENSG00000223799	0.866243	10.2721	-3.3748	0.0215665	0.451688	IL10RB-DT	21	33263873	33266260	-	2228	antisense	IL10RB divergent transcript [Source:HGNC Symbol;Acc:HGNC:44303]	-	1	9	0.0301643	0.353249
ENSG00000164296	11.3923	31.9333	-1.47513	0.0216953	0.451688	TIGD6	5	149993118	150001167	-	4640	protein_coding	tigger transposable element derived 6 [Source:HGNC Symbol;Acc:HGNC:18332]	-	13	28	0.188293	0.527708
ENSG00000213889	11.3923	31.9333	-1.47513	0.0216953	0.451688	PPM1N	19	45488777	45502510	+	2571	protein_coding	protein phosphatase, Mg2+/Mn2+ dependent 1N (putative) [Source:HGNC Symbol;Acc:HGNC:26845]	-	13	28	0.33982	0.952379
ENSG00000089091	12.2695	34.2134	-1.46849	0.0218722	0.451688	DZANK1	20	18383367	18467281	-	6619	protein_coding	double zinc ribbon and ankyrin repeat domains 1 [Source:HGNC Symbol;Acc:HGNC:15858]	-	14	30	0.142149	0.396353
ENSG00000145362	62.267	132.259	-1.08494	0.0219175	0.451688	ANK2	4	112818109	113383740	+	18224	protein_coding	ankyrin 2 [Source:HGNC Symbol;Acc:HGNC:493]	-	71	116	0.261832	0.556632
ENSG00000182326	20.1639	50.1743	-1.30881	0.0219798	0.451688	C1S	12	6988259	7071032	+	6462	protein_coding	complement C1s [Source:HGNC Symbol;Acc:HGNC:1247]	-	23	44	0.239204	0.595442
ENSG00000158023	20.1639	50.1743	-1.30881	0.0219798	0.451688	WDR66	12	121917862	122003927	+	16115	protein_coding	WD repeat domain 66 [Source:HGNC Symbol;Acc:HGNC:28506]	-	23	44	0.0959192	0.238768
ENSG00000274487	20.1639	50.1743	-1.30881	0.0219798	0.451688	AC244154.1	17	38195703	38257192	-	1688	transcribed_unprocessed_pseudogene	aminopeptidase puromycin sensitive pseudogene [Source:NCBI gene;Acc:440434]	-	23	44	0.915722	2.27947
ENSG00000270728	13.1466	36.4936	-1.4627	0.0219911	0.451688	AL035413.2	1	19297080	19297903	+	525	processed_pseudogene	synaptonemal complex protein 3 (SYCP3) pseudogene	-	15	32	1.92017	5.33021
ENSG00000270062	13.1466	36.4936	-1.4627	0.0219911	0.451688	AL606834.2	14	50723777	50724272	-	496	sense_intronic	novel transcript, sense intronic to NIN	-	15	32	2.03244	5.64186
ENSG00000261528	13.1466	36.4936	-1.4627	0.0219911	0.451688	AC002400.1	16	23500905	23501630	+	726	processed_pseudogene	cyclin Y-like 1 (CCNYL1) pseudogene	-	15	32	1.38855	3.85449
ENSG00000244945	14.0238	38.7737	-1.4576	0.0220647	0.451688	AC136604.2	5	179595904	179603741	-	1966	antisense	uncharacterized LOC101928445 [Source:NCBI gene;Acc:101928445]	-	16	34	0.546946	1.51234
ENSG00000180189	38.584	85.5162	-1.14507	0.0226539	0.451688	HMGB1P14	14	58284773	58285363	+	591	processed_pseudogene	high mobility group box 1 pseudogene 14 [Source:HGNC Symbol;Acc:HGNC:20014]	-	44	75	5.00349	11.0976
ENSG00000207508	7.00653	1.39e-17	5.84851	0.0226768	0.451688	RNU6-1237P	1	40177843	40177949	+	107	snRNA	RNA, U6 small nuclear 1237, pseudogene [Source:HGNC Symbol;Acc:HGNC:48200]	-	8	0	5.02475	0
ENSG00000232721	7.00653	1.39e-17	5.84851	0.0226768	0.451688	AC239800.2	1	143736066	143739506	+	2675	lincRNA	novel transcript	-	8	0	0.20099	0
ENSG00000225670	7.00653	1.39e-17	5.84851	0.0226768	0.451688	CADM3-AS1	1	159194325	159207973	-	5208	antisense	CADM3 antisense RNA 1 [Source:HGNC Symbol;Acc:HGNC:40812]	-	8	0	0.103235	0
ENSG00000143341	7.00653	1.39e-17	5.84851	0.0226768	0.451688	HMCN1	1	185734551	186190949	+	18579	protein_coding	hemicentin 1 [Source:HGNC Symbol;Acc:HGNC:19194]	-	8	0	0.0289385	0
ENSG00000223734	7.00653	1.39e-17	5.84851	0.0226768	0.451688	AC098828.2	2	20052134	20054496	+	573	lincRNA	uncharacterized LOC105373463 [Source:NCBI gene;Acc:105373463]	-	8	0	0.938304	0
ENSG00000235833	7.00653	1.39e-17	5.84851	0.0226768	0.451688	AC017099.1	2	97523949	97524976	-	1028	processed_pseudogene	coiled-coil domain containing 144C (CCDC144C) pseudogene	-	8	0	0.523004	0
ENSG00000144460	7.00653	1.39e-17	5.84851	0.0226768	0.451688	NYAP2	2	225399710	225654018	+	5461	protein_coding	neuronal tyrosine-phosphorylated phosphoinositide-3-kinase adaptor 2 [Source:HGNC Symbol;Acc:HGNC:29291]	-	8	0	0.0984523	0
ENSG00000243650	7.00653	1.39e-17	5.84851	0.0226768	0.451688	RN7SL834P	2	230507101	230507386	+	286	misc_RNA	RNA, 7SL, cytoplasmic 834, pseudogene [Source:HGNC Symbol;Acc:HGNC:46850]	-	8	0	1.87989	0
ENSG00000233509	7.00653	1.39e-17	5.84851	0.0226768	0.451688	ZNF197-AS1	3	44617128	44624797	-	623	antisense	ZNF197 antisense RNA 1 [Source:HGNC Symbol;Acc:HGNC:40620]	-	8	0	0.862998	0
ENSG00000241593	7.00653	1.39e-17	5.84851	0.0226768	0.451688	AC099542.1	3	81246579	81297345	-	1261	lincRNA	novel transcript	-	8	0	0.426366	0
ENSG00000251188	7.00653	1.39e-17	5.84851	0.0226768	0.451688	AC079140.3	4	268982	269531	-	550	processed_pseudogene	novel zinc finger protein pseudogene	-	8	0	0.977542	0
ENSG00000239247	7.00653	1.39e-17	5.84851	0.0226768	0.451688	RN7SL589P	4	2316197	2316506	-	310	misc_RNA	RNA, 7SL, cytoplasmic 589, pseudogene [Source:HGNC Symbol;Acc:HGNC:46605]	-	8	0	1.73435	0
ENSG00000109758	7.00653	1.39e-17	5.84851	0.0226768	0.451688	HGFAC	4	3441887	3449495	+	2847	protein_coding	HGF activator [Source:HGNC Symbol;Acc:HGNC:4894]	-	8	0	0.188847	0
ENSG00000231707	7.00653	1.39e-17	5.84851	0.0226768	0.451688	PABPC1P1	4	39973444	39974338	+	591	processed_pseudogene	poly(A) binding protein cytoplasmic 1 pseudogene 1 [Source:HGNC Symbol;Acc:HGNC:8558]	-	8	0	0.909726	0
ENSG00000163440	7.00653	1.39e-17	5.84851	0.0226768	0.451688	PDCL2	4	55556525	55592212	-	861	protein_coding	phosducin like 2 [Source:HGNC Symbol;Acc:HGNC:29524]	-	8	0	0.624446	0
ENSG00000272086	7.00653	1.39e-17	5.84851	0.0226768	0.451688	AC025181.2	5	32174471	32175272	+	802	lincRNA	novel transcript	-	8	0	0.670384	0
ENSG00000207419	7.00653	1.39e-17	5.84851	0.0226768	0.451688	RF00272	6	11709819	11709960	+	142	snoRNA		-	8	0	3.78625	0
ENSG00000243649	7.00653	1.39e-17	5.84851	0.0226768	0.451688	CFB	6	31945650	31952084	+	4997	protein_coding	complement factor B [Source:HGNC Symbol;Acc:HGNC:1037]	-	8	0	0.107594	0
ENSG00000228124	7.00653	1.39e-17	5.84851	0.0226768	0.451688	AL096678.1	6	89673469	89675783	+	472	antisense	novel transcript	-	8	0	1.13908	0
ENSG00000270638	7.00653	1.39e-17	5.84851	0.0226768	0.451688	AL023806.1	6	145735570	145737218	+	1649	lincRNA	novel transcript	-	8	0	0.326045	0
ENSG00000259826	7.00653	1.39e-17	5.84851	0.0226768	0.451688	AC072061.1	7	39947522	39949755	-	2234	antisense	novel transcript, antisense to CDC2L5	-	8	0	0.240666	0
ENSG00000164500	7.00653	1.39e-17	5.84851	0.0226768	0.451688	SPATA48	7	50096036	50159830	+	2028	protein_coding	spermatogenesis associated 48 [Source:HGNC Symbol;Acc:HGNC:22564]	-	8	0	0.265112	0
ENSG00000228335	7.00653	1.39e-17	5.84851	0.0226768	0.451688	AC073063.1	7	99442890	99443496	-	607	processed_pseudogene	cytokine induced protein 29 kDa (CIP29) pseudogene	-	8	0	0.885746	0
ENSG00000253088	7.00653	1.39e-17	5.84851	0.0226768	0.451688	RF00019	7	152402780	152402893	+	114	misc_RNA		-	8	0	4.71621	0
ENSG00000171433	7.00653	1.39e-17	5.84851	0.0226768	0.451688	GLOD5	X	48761750	48773648	+	1061	protein_coding	glyoxalase domain containing 5 [Source:HGNC Symbol;Acc:HGNC:33358]	-	8	0	0.506737	0
ENSG00000272249	7.00653	1.39e-17	5.84851	0.0226768	0.451688	AP003117.2	8	97132835	97133379	-	545	antisense	novel transcript, antisense to CPQ	-	8	0	0.98651	0
ENSG00000120211	7.00653	1.39e-17	5.84851	0.0226768	0.451688	INSL4	9	5231419	5235304	+	1952	protein_coding	insulin like 4 [Source:HGNC Symbol;Acc:HGNC:6087]	-	8	0	0.275434	0
ENSG00000214020	7.00653	1.39e-17	5.84851	0.0226768	0.451688	FTLP4	9	30935485	30935977	+	493	processed_pseudogene	ferritin light chain pseudogene 4 [Source:HGNC Symbol;Acc:HGNC:37952]	-	8	0	1.09056	0
ENSG00000137101	7.00653	1.39e-17	5.84851	0.0226768	0.451688	CD72	9	35609533	35646810	-	3386	protein_coding	CD72 molecule [Source:HGNC Symbol;Acc:HGNC:1696]	-	8	0	0.158786	0
ENSG00000185972	7.00653	1.39e-17	5.84851	0.0226768	0.451688	CCIN	9	36169394	36171334	+	1941	protein_coding	calicin [Source:HGNC Symbol;Acc:HGNC:1568]	-	8	0	0.276995	0
ENSG00000203364	7.00653	1.39e-17	5.84851	0.0226768	0.451688	AL390760.1	9	93147040	93148556	+	410	lincRNA	novel transcript	-	8	0	1.31134	0
ENSG00000273186	7.00653	1.39e-17	5.84851	0.0226768	0.451688	AL359091.5	9	128431598	128432006	+	409	sense_intronic	novel transcript, sense intronic to CERCAM	-	8	0	1.31454	0
ENSG00000255165	7.00653	1.39e-17	5.84851	0.0226768	0.451688	AC134775.1	11	44071462	44072403	+	464	sense_intronic	novel transcript	-	8	0	1.15872	0
ENSG00000285658	7.00653	1.39e-17	5.84851	0.0226768	0.451688	AC127035.1	11	46572948	46587808	+	1178	antisense	novel transcript, antisense to AMBRA1	-	8	0	0.456407	0
ENSG00000172350	7.00653	1.39e-17	5.84851	0.0226768	0.451688	ABCG4	11	119149012	119162653	+	6271	protein_coding	ATP binding cassette subfamily G member 4 [Source:HGNC Symbol;Acc:HGNC:13884]	-	8	0	0.0857356	0
ENSG00000279819	7.00653	1.39e-17	5.84851	0.0226768	0.451688	AL390318.1	10	22693953	22694639	-	687	TEC	TEC	-	8	0	0.782603	0
ENSG00000285715	7.00653	1.39e-17	5.84851	0.0226768	0.451688	AC063960.1	10	122017982	122019160	-	817	antisense	novel transcript, antisense to TACC2	-	8	0	0.658076	0
ENSG00000257114	7.00653	1.39e-17	5.84851	0.0226768	0.451688	LINC02450	12	42692216	42717119	+	1003	lincRNA	long intergenic non-protein coding RNA 2450 [Source:HGNC Symbol;Acc:HGNC:53382]	-	8	0	0.53604	0
ENSG00000232489	7.00653	1.39e-17	5.84851	0.0226768	0.451688	MFAP1P1	13	30541643	30542897	-	1255	processed_pseudogene	microfibril associated protein 1 pseudogene 1 [Source:HGNC Symbol;Acc:HGNC:39694]	-	8	0	0.428405	0
ENSG00000258633	7.00653	1.39e-17	5.84851	0.0226768	0.451688	AL049870.2	14	44876874	44897077	-	693	antisense	novel transcript, antisense to C14orf28	-	8	0	0.775827	0
ENSG00000222604	7.00653	1.39e-17	5.84851	0.0226768	0.451688	RF00409	14	74711936	74712045	+	110	snoRNA		-	8	0	4.88771	0
ENSG00000197734	7.00653	1.39e-17	5.84851	0.0226768	0.451688	C14orf178	14	77760830	77769742	+	704	protein_coding	chromosome 14 open reading frame 178 [Source:HGNC Symbol;Acc:HGNC:26385]	-	8	0	0.763705	0
ENSG00000213937	7.00653	1.39e-17	5.84851	0.0226768	0.451688	CLDN9	16	3012456	3014505	+	2050	protein_coding	claudin 9 [Source:HGNC Symbol;Acc:HGNC:2051]	-	8	0	0.262267	0
ENSG00000262370	7.00653	1.39e-17	5.84851	0.0226768	0.451688	AC108134.3	16	3076911	3087100	-	1326	lincRNA	uncharacterized LOC105371058 [Source:NCBI gene;Acc:105371058]	-	8	0	0.405466	0
ENSG00000261056	7.00653	1.39e-17	5.84851	0.0226768	0.451688	AC079416.1	16	53298224	53299792	+	1569	transcribed_processed_pseudogene	thyroid hormone receptor interactor 13 (TRIP13) pseudogene	-	8	0	0.342669	0
ENSG00000261141	7.00653	1.39e-17	5.84851	0.0226768	0.451688	AC092718.5	16	81055301	81056426	+	593	antisense	novel transcript, antisense to C16orf46	-	8	0	0.906658	0
ENSG00000260944	7.00653	1.39e-17	5.84851	0.0226768	0.451688	FOXC2-AS1	16	86565145	86567761	-	319	antisense	FOXC2 antisense RNA 1 [Source:HGNC Symbol;Acc:HGNC:50665]	-	8	0	1.68542	0
ENSG00000108622	7.00653	1.39e-17	5.84851	0.0226768	0.451688	ICAM2	17	64002594	64020634	-	3243	protein_coding	intercellular adhesion molecule 2 [Source:HGNC Symbol;Acc:HGNC:5345]	-	8	0	0.165787	0
ENSG00000182938	7.00653	1.39e-17	5.84851	0.0226768	0.451688	OTOP3	17	74935719	74949992	+	2516	protein_coding	otopetrin 3 [Source:HGNC Symbol;Acc:HGNC:19658]	-	8	0	0.213692	0
ENSG00000260011	7.00653	1.39e-17	5.84851	0.0226768	0.451688	AC132938.1	17	82381110	82382690	-	360	lincRNA	novel transcript	-	8	0	1.49347	0
ENSG00000238575	7.00653	1.39e-17	5.84851	0.0226768	0.451688	RF01233	18	2555358	2555492	+	135	snoRNA		-	8	0	3.98258	0
ENSG00000134762	7.00653	1.39e-17	5.84851	0.0226768	0.451688	DSC3	18	30990008	31042815	-	7056	protein_coding	desmocollin 3 [Source:HGNC Symbol;Acc:HGNC:3037]	-	8	0	0.0761973	0
ENSG00000207380	7.00653	1.39e-17	5.84851	0.0226768	0.451688	RF00019	20	5964538	5964650	+	113	misc_RNA		-	8	0	4.75795	0
ENSG00000225803	7.00653	1.39e-17	5.84851	0.0226768	0.451688	MRPS11P1	20	20854121	20854642	-	522	processed_pseudogene	mitochondrial ribosomal protein S11 pseudogene 1 [Source:HGNC Symbol;Acc:HGNC:16584]	-	8	0	1.02998	0
ENSG00000275162	7.00653	1.39e-17	5.84851	0.0226768	0.451688	AC005391.1	19	956485	958149	+	341	sense_intronic	novel transcript, sense intronic to ARID3A	-	8	0	1.57668	0
ENSG00000266936	7.00653	1.39e-17	5.84851	0.0226768	0.451688	AC011442.1	19	11010917	11016011	-	366	antisense	novel transcript, antisense to SMARCA4	-	8	0	1.46898	0
ENSG00000267277	7.00653	1.39e-17	5.84851	0.0226768	0.451688	AC024575.1	19	11368123	11374935	-	682	antisense	novel transcript, antisense to SWSAP1	-	8	0	0.78834	0
ENSG00000171804	7.00653	1.39e-17	5.84851	0.0226768	0.451688	WDR87	19	37884823	37906677	-	9199	protein_coding	WD repeat domain 87 [Source:HGNC Symbol;Acc:HGNC:29934]	-	8	0	0.0584464	0
ENSG00000269296	7.00653	1.39e-17	5.84851	0.0226768	0.451688	AC005614.1	19	40090754	40094406	+	3653	antisense	novel transcript, antisense to ZNF780A	-	8	0	0.14718	0
ENSG00000280087	7.00653	1.39e-17	5.84851	0.0226768	0.451688	AC011481.3	19	44909375	44914968	+	5594	TEC	TEC	-	8	0	0.0961116	0
ENSG00000277383	7.00653	1.39e-17	5.84851	0.0226768	0.451688	AC010331.1	19	47607873	47608454	-	582	antisense	novel transcript, antisense to GLTSCR1	-	8	0	0.923794	0
ENSG00000268163	7.00653	1.39e-17	5.84851	0.0226768	0.451688	AC004076.1	19	57437970	57477536	-	1028	protein_coding	novel transcript	-	8	0	0.523004	0
ENSG00000232195	7.00653	1.39e-17	5.84851	0.0226768	0.451688	TOMM22P2	Y	2827982	2828218	+	237	processed_pseudogene	TOMM22 pseudogene 2 [Source:HGNC Symbol;Acc:HGNC:38737]	-	8	0	2.26856	0
ENSG00000237446	7.00653	1.39e-17	5.84851	0.0226768	0.451688	RHEBP3	22	18019214	18020200	+	351	processed_pseudogene	RHEB pseudogene 3 [Source:HGNC Symbol;Acc:HGNC:44992]	-	8	0	1.53176	0
ENSG00000099984	7.00653	1.39e-17	5.84851	0.0226768	0.451688	GSTT2	22	23980058	23983915	+	1184	polymorphic_pseudogene	glutathione S-transferase theta 2 (gene/pseudogene) [Source:HGNC Symbol;Acc:HGNC:4642]	-	8	0	0.454095	0
ENSG00000272940	7.00653	1.39e-17	5.84851	0.0226768	0.451688	U62317.3	22	50597152	50597599	+	448	lincRNA	novel transcript	-	8	0	1.20011	0
ENSG00000237330	1.39e-17	6.85196	-5.81234	0.0226768	0.451688	RNF223	1	1070966	1074307	-	1902	protein_coding	ring finger protein 223 [Source:HGNC Symbol;Acc:HGNC:40020]	-	0	6	0	0.275864
ENSG00000221808	1.39e-17	6.85196	-5.81234	0.0226768	0.451688	MIR1256	1	20988314	20988432	-	119	miRNA	microRNA 1256 [Source:HGNC Symbol;Acc:HGNC:35321]	-	0	6	0	4.40918
ENSG00000237853	1.39e-17	6.85196	-5.81234	0.0226768	0.451688	NFIA-AS1	1	61248945	61253510	-	842	processed_transcript	NFIA antisense RNA 1 [Source:HGNC Symbol;Acc:HGNC:40402]	-	0	6	0	0.62315
ENSG00000118733	1.39e-17	6.85196	-5.81234	0.0226768	0.451688	OLFM3	1	101802574	101997030	-	4483	protein_coding	olfactomedin 3 [Source:HGNC Symbol;Acc:HGNC:17990]	-	0	6	0	0.117041
ENSG00000201900	1.39e-17	6.85196	-5.81234	0.0226768	0.451688	RNY1P13	1	114727720	114727824	+	105	misc_RNA	RNA, Ro-associated Y1 pseudogene 13 [Source:HGNC Symbol;Acc:HGNC:50876]	-	0	6	0	4.99707
ENSG00000143409	1.39e-17	6.85196	-5.81234	0.0226768	0.451688	MINDY1	1	150996086	151008375	-	3792	protein_coding	MINDY lysine 48 deubiquitinase 1 [Source:HGNC Symbol;Acc:HGNC:25648]	-	0	6	0	0.138368
ENSG00000244682	1.39e-17	6.85196	-5.81234	0.0226768	0.451688	FCGR2C	1	161581339	161605662	+	3580	polymorphic_pseudogene	Fc fragment of IgG receptor IIc (gene/pseudogene) [Source:HGNC Symbol;Acc:HGNC:15626]	-	0	6	0	0.146562
ENSG00000232134	1.39e-17	6.85196	-5.81234	0.0226768	0.451688	RPS15AP12	1	220143964	220144351	-	388	processed_pseudogene	ribosomal protein S15a pseudogene 12 [Source:HGNC Symbol;Acc:HGNC:36759]	-	0	6	0	1.3523
ENSG00000273175	1.39e-17	6.85196	-5.81234	0.0226768	0.451688	BX323046.1	1	244864738	244865272	+	535	lincRNA	novel transcript	-	0	6	0	0.980734
ENSG00000279307	1.39e-17	6.85196	-5.81234	0.0226768	0.451688	AC012065.5	2	20529467	20529976	-	510	processed_pseudogene	NADH dehydrogenase (ubiquinone) complex I, assembly factor 2 (NDUFAF2) pseudogene	-	0	6	0	1.02881
ENSG00000222005	1.39e-17	6.85196	-5.81234	0.0226768	0.451688	LINC01118	2	46698940	46822804	+	3360	sense_overlapping	long intergenic non-protein coding RNA 1118 [Source:HGNC Symbol;Acc:HGNC:49261]	-	0	6	0	0.156159
ENSG00000183607	1.39e-17	6.85196	-5.81234	0.0226768	0.451688	GKN2	2	68945232	68952970	-	1653	protein_coding	gastrokine 2 [Source:HGNC Symbol;Acc:HGNC:24588]	-	0	6	0	0.317418
ENSG00000272735	1.39e-17	6.85196	-5.81234	0.0226768	0.451688	AC007881.3	2	71067519	71068125	-	607	lincRNA	novel transcript	-	0	6	0	0.864403
ENSG00000270462	1.39e-17	6.85196	-5.81234	0.0226768	0.451688	AC005034.2	2	75697583	75697996	+	414	antisense	novel transcript, antisense to C2orf3	-	0	6	0	1.26737
ENSG00000234199	1.39e-17	6.85196	-5.81234	0.0226768	0.451688	LINC01191	2	113979569	114007302	+	844	lincRNA	long intergenic non-protein coding RNA 1191 [Source:HGNC Symbol;Acc:HGNC:49595]	-	0	6	0	0.621674
ENSG00000175497	1.39e-17	6.85196	-5.81234	0.0226768	0.451688	DPP10	2	114442299	115845752	+	10005	protein_coding	dipeptidyl peptidase like 10 [Source:HGNC Symbol;Acc:HGNC:20823]	-	0	6	0	0.052443
ENSG00000235066	1.39e-17	6.85196	-5.81234	0.0226768	0.451688	AC009303.2	2	117995397	118055033	+	4282	antisense	novel transcript, antisense to CCDC93	-	0	6	0	0.122534
ENSG00000236047	1.39e-17	6.85196	-5.81234	0.0226768	0.451688	AC073410.1	2	202520401	202520989	+	589	processed_pseudogene	ribosomal protein L13a (RPL13A) pseudogene	-	0	6	0	0.890819
ENSG00000272555	1.39e-17	6.85196	-5.81234	0.0226768	0.451688	AC009974.1	2	218818690	218819144	+	455	lincRNA	novel transcript	-	0	6	0	1.15317
ENSG00000234193	1.39e-17	6.85196	-5.81234	0.0226768	0.451688	AC013476.1	2	222917387	222919363	-	537	antisense	novel transcript	-	0	6	0	0.977081
ENSG00000091181	1.39e-17	6.85196	-5.81234	0.0226768	0.451688	IL5RA	3	3066326	3126613	-	6600	protein_coding	interleukin 5 receptor subunit alpha [Source:HGNC Symbol;Acc:HGNC:6017]	-	0	6	0	0.0794989
ENSG00000244502	1.39e-17	6.85196	-5.81234	0.0226768	0.451688	HDAC11-AS1	3	13476982	13480053	-	515	antisense	HDAC11 antisense RNA 1 [Source:HGNC Symbol;Acc:HGNC:40868]	-	0	6	0	1.01882
ENSG00000270409	1.39e-17	6.85196	-5.81234	0.0226768	0.451688	AC090950.1	3	15732252	15733470	+	1219	transcribed_unprocessed_pseudogene	chromosome 9 open reading frame 64 (C9orf64) pseudogene	-	0	6	0	0.430429
ENSG00000240751	1.39e-17	6.85196	-5.81234	0.0226768	0.451688	AC026348.1	3	113360267	113361319	+	1053	processed_pseudogene	Rab geranylgeranyltransferase, beta subunit (RABGGTB) pseudogene	-	0	6	0	0.498284
ENSG00000243849	1.39e-17	6.85196	-5.81234	0.0226768	0.451688	CFAP44-AS1	3	113403991	113433992	+	1023	antisense	CFAP44 antisense RNA 1 [Source:HGNC Symbol;Acc:HGNC:41113]	-	0	6	0	0.512896
ENSG00000285631	1.39e-17	6.85196	-5.81234	0.0226768	0.451688	AC097105.1	3	130821184	130823914	+	1616	lincRNA		-	0	6	0	0.324686
ENSG00000239351	1.39e-17	6.85196	-5.81234	0.0226768	0.451688	NPM1P29	3	149938997	149939799	-	803	processed_pseudogene	nucleophosmin 1 pseudogene 29 [Source:HGNC Symbol;Acc:HGNC:45208]	-	0	6	0	0.653415
ENSG00000236182	1.39e-17	6.85196	-5.81234	0.0226768	0.451688	AC009319.1	3	188989382	188990135	-	754	processed_pseudogene	enolase-phosphatase 1 (ENOPH1) pseudogene	-	0	6	0	0.695879
ENSG00000252489	1.39e-17	6.85196	-5.81234	0.0226768	0.451688	RNU6-197P	4	56288485	56288584	-	100	snRNA	RNA, U6 small nuclear 197, pseudogene [Source:HGNC Symbol;Acc:HGNC:47160]	-	0	6	0	5.24693
ENSG00000207448	1.39e-17	6.85196	-5.81234	0.0226768	0.451688	RNU6-520P	4	70701755	70701858	+	104	snRNA	RNA, U6 small nuclear 520, pseudogene [Source:HGNC Symbol;Acc:HGNC:47483]	-	0	6	0	5.04512
ENSG00000174808	1.39e-17	6.85196	-5.81234	0.0226768	0.451688	BTC	4	74744759	74794686	-	2816	protein_coding	betacellulin [Source:HGNC Symbol;Acc:HGNC:1121]	-	0	6	0	0.186326
ENSG00000202000	1.39e-17	6.85196	-5.81234	0.0226768	0.451688	RNU1-36P	4	88000237	88000401	+	165	snRNA	RNA, U1 small nuclear 36, pseudogene [Source:HGNC Symbol;Acc:HGNC:48378]	-	0	6	0	3.17996
ENSG00000239005	1.39e-17	6.85196	-5.81234	0.0226768	0.451688	RF01225	4	139436368	139436494	-	127	snoRNA		-	0	6	0	4.13144
ENSG00000248571	1.39e-17	6.85196	-5.81234	0.0226768	0.451688	AC106882.1	4	152666368	152670107	+	2371	antisense	novel transcript	-	0	6	0	0.221296
ENSG00000224807	1.39e-17	6.85196	-5.81234	0.0226768	0.451688	DUX4L9	4	190021407	190022665	-	1259	unprocessed_pseudogene	double homeobox 4 like 9 [Source:HGNC Symbol;Acc:HGNC:33855]	-	0	6	0	0.416753
ENSG00000237705	1.39e-17	6.85196	-5.81234	0.0226768	0.451688	AC008937.2	5	56842016	56862164	-	619	antisense	novel transcript	-	0	6	0	0.847646
ENSG00000272109	1.39e-17	6.85196	-5.81234	0.0226768	0.451688	AC008906.2	5	96804353	96806105	+	569	antisense	novel transcript, antisense to ERAP1	-	0	6	0	0.922131
ENSG00000263597	1.39e-17	6.85196	-5.81234	0.0226768	0.451688	MIR3936	5	132365490	132365599	-	110	miRNA	microRNA 3936 [Source:HGNC Symbol;Acc:HGNC:38947]	-	0	6	0	4.76993
ENSG00000253134	1.39e-17	6.85196	-5.81234	0.0226768	0.451688	AC025437.1	5	158275711	158278813	+	346	lincRNA	novel transcript	-	0	6	0	1.51645
ENSG00000253947	1.39e-17	6.85196	-5.81234	0.0226768	0.451688	AC008705.1	5	167965187	167967086	-	489	antisense	novel transcript	-	0	6	0	1.07299
ENSG00000204622	1.39e-17	6.85196	-5.81234	0.0226768	0.451688	HLA-J	6	30005971	30009956	+	1946	transcribed_unprocessed_pseudogene	major histocompatibility complex, class I, J (pseudogene) [Source:HGNC Symbol;Acc:HGNC:4967]	-	0	6	0	0.269626
ENSG00000204188	1.39e-17	6.85196	-5.81234	0.0226768	0.451688	GGNBP1	6	33540046	33589026	+	1737	transcribed_unitary_pseudogene	gametogenetin binding protein 1 (pseudogene) [Source:HGNC Symbol;Acc:HGNC:19427]	-	0	6	0	0.302068
ENSG00000181577	1.39e-17	6.85196	-5.81234	0.0226768	0.451688	C6orf223	6	44000580	44005958	+	3917	protein_coding	chromosome 6 open reading frame 223 [Source:HGNC Symbol;Acc:HGNC:28692]	-	0	6	0	0.133953
ENSG00000223598	1.39e-17	6.85196	-5.81234	0.0226768	0.451688	AL138733.1	6	151088103	151228447	-	853	antisense	novel transcript, antisense to MTHFD1L	-	0	6	0	0.615114
ENSG00000185811	1.39e-17	6.85196	-5.81234	0.0226768	0.451688	IKZF1	7	50304068	50405101	+	10930	protein_coding	IKAROS family zinc finger 1 [Source:HGNC Symbol;Acc:HGNC:13176]	zf-C2H2	0	6	0	0.0480048
ENSG00000213394	1.39e-17	6.85196	-5.81234	0.0226768	0.451688	RPSAP46	7	101203614	101204495	-	882	processed_pseudogene	ribosomal protein SA pseudogene 46 [Source:HGNC Symbol;Acc:HGNC:36082]	-	0	6	0	0.59489
ENSG00000230999	1.39e-17	6.85196	-5.81234	0.0226768	0.451688	MTND5P8	7	112372647	112373729	+	1083	unprocessed_pseudogene	MT-ND5 pseudogene 8 [Source:HGNC Symbol;Acc:HGNC:42270]	-	0	6	0	0.484481
ENSG00000146809	1.39e-17	6.85196	-5.81234	0.0226768	0.451688	ASB15	7	123567010	123639481	+	4879	protein_coding	ankyrin repeat and SOCS box containing 15 [Source:HGNC Symbol;Acc:HGNC:19767]	-	0	6	0	0.107541
ENSG00000257138	1.39e-17	6.85196	-5.81234	0.0226768	0.451688	TAS2R38	7	141972631	141973773	-	1143	protein_coding	taste 2 receptor member 38 [Source:HGNC Symbol;Acc:HGNC:9584]	-	0	6	0	0.459049
ENSG00000212807	1.39e-17	6.85196	-5.81234	0.0226768	0.451688	OR2A42	7	144228244	144239605	-	4946	protein_coding	olfactory receptor family 2 subfamily A member 42 [Source:HGNC Symbol;Acc:HGNC:31230]	-	0	6	0	0.106084
ENSG00000235834	1.39e-17	6.85196	-5.81234	0.0226768	0.451688	Z93022.1	X	17528435	17587160	+	1554	sense_intronic	uncharacterized LOC101928389 [Source:NCBI gene;Acc:101928389]	-	0	6	0	0.33764
ENSG00000136573	1.39e-17	6.85196	-5.81234	0.0226768	0.451688	BLK	8	11486894	11564604	+	5077	protein_coding	BLK proto-oncogene, Src family tyrosine kinase [Source:HGNC Symbol;Acc:HGNC:1057]	-	0	6	0	0.103347
ENSG00000285768	1.39e-17	6.85196	-5.81234	0.0226768	0.451688	AC232323.2	8	85851446	85861562	-	1661	lincRNA	uncharacterized LOC105375622 [Source:NCBI gene;Acc:105375622]	-	0	6	0	0.31589
ENSG00000279786	1.39e-17	6.85196	-5.81234	0.0226768	0.451688	AC105235.1	8	140820599	140822414	-	1816	TEC	TEC	-	0	6	0	0.288928
ENSG00000159899	1.39e-17	6.85196	-5.81234	0.0226768	0.451688	NPR2	9	35792154	35809732	+	3865	protein_coding	natriuretic peptide receptor 2 [Source:HGNC Symbol;Acc:HGNC:7944]	-	0	6	0	0.135755
ENSG00000236816	1.39e-17	6.85196	-5.81234	0.0226768	0.451688	ANKRD20A7P	9	42852675	42894751	+	2414	unprocessed_pseudogene	ankyrin repeat domain 20 family member A7, pseudogene [Source:HGNC Symbol;Acc:HGNC:31980]	-	0	6	0	0.217354
ENSG00000165124	1.39e-17	6.85196	-5.81234	0.0226768	0.451688	SVEP1	9	110365251	110579880	-	14190	protein_coding	sushi, von Willebrand factor type A, EGF and pentraxin domain containing 1 [Source:HGNC Symbol;Acc:HGNC:15985]	-	0	6	0	0.0369762
ENSG00000213529	1.39e-17	6.85196	-5.81234	0.0226768	0.451688	AL359073.1	9	112362714	112363116	+	403	processed_pseudogene	ribosomal protein L32 (RPL32) pseudogene	-	0	6	0	1.30197
ENSG00000230894	1.39e-17	6.85196	-5.81234	0.0226768	0.451688	AL133284.1	9	116568449	116586328	+	4996	antisense	novel transcript	-	0	6	0	0.105023
ENSG00000189398	1.39e-17	6.85196	-5.81234	0.0226768	0.451688	OR7E12P	11	3390780	3391752	-	973	unprocessed_pseudogene	olfactory receptor family 7 subfamily E member 12 pseudogene [Source:HGNC Symbol;Acc:HGNC:8383]	-	0	6	0	0.539252
ENSG00000247151	1.39e-17	6.85196	-5.81234	0.0226768	0.451688	CSTF3-DT	11	33161657	33191598	+	4012	processed_transcript	CSTF3 divergent transcript [Source:HGNC Symbol;Acc:HGNC:27882]	-	0	6	0	0.130781
ENSG00000255084	1.39e-17	6.85196	-5.81234	0.0226768	0.451688	AP003110.1	11	78533176	78558565	+	717	antisense	uncharacterized LOC101928896 [Source:NCBI gene;Acc:101928896]	-	0	6	0	0.731789
ENSG00000234752	1.39e-17	6.85196	-5.81234	0.0226768	0.451688	AC044784.2	10	8897989	8914596	+	366	lincRNA	uncharacterized LOC105755953 [Source:NCBI gene;Acc:105755953]	-	0	6	0	1.43359
ENSG00000226386	1.39e-17	6.85196	-5.81234	0.0226768	0.451688	PARD3-AS1	10	34815767	34816386	+	302	antisense	PARD3 antisense RNA 1 [Source:HGNC Symbol;Acc:HGNC:44964]	-	0	6	0	1.73739
ENSG00000230166	1.39e-17	6.85196	-5.81234	0.0226768	0.451688	RPL35AP24	10	49909613	49909942	+	330	processed_pseudogene	ribosomal protein L35a pseudogene 24 [Source:HGNC Symbol;Acc:HGNC:35544]	-	0	6	0	1.58998
ENSG00000275850	1.39e-17	6.85196	-5.81234	0.0226768	0.451688	AC005912.2	12	3171657	3174056	+	2400	sense_intronic	novel transcript	-	0	6	0	0.218622
ENSG00000121351	1.39e-17	6.85196	-5.81234	0.0226768	0.451688	IAPP	12	21354959	21379978	+	2167	protein_coding	islet amyloid polypeptide [Source:HGNC Symbol;Acc:HGNC:5329]	-	0	6	0	0.242129
ENSG00000256021	1.39e-17	6.85196	-5.81234	0.0226768	0.451688	ELOCP31	12	21447545	21448314	-	467	processed_pseudogene	elongin C pseudogene 31 [Source:HGNC Symbol;Acc:HGNC:49172]	-	0	6	0	1.12354
ENSG00000258017	1.39e-17	6.85196	-5.81234	0.0226768	0.451688	AC011603.2	12	49127782	49147869	+	1632	antisense	novel transcript, antisense to TUBA1B	-	0	6	0	0.321503
ENSG00000050438	1.39e-17	6.85196	-5.81234	0.0226768	0.451688	SLC4A8	12	51391317	51515763	+	17980	protein_coding	solute carrier family 4 member 8 [Source:HGNC Symbol;Acc:HGNC:11034]	-	0	6	0	0.029182
ENSG00000076067	1.39e-17	6.85196	-5.81234	0.0226768	0.451688	RBMS2	12	56521929	56596196	+	8808	protein_coding	RNA binding motif single stranded interacting protein 2 [Source:HGNC Symbol;Acc:HGNC:9909]	-	0	6	0	0.05957
ENSG00000258133	1.39e-17	6.85196	-5.81234	0.0226768	0.451688	AC025578.1	12	58394596	58395138	+	543	processed_pseudogene	ADP-ribosylation factor 1 (ARF1) pseudogene	-	0	6	0	0.966285
ENSG00000258072	1.39e-17	6.85196	-5.81234	0.0226768	0.451688	AC126177.7	12	107903270	107903948	-	679	processed_pseudogene	programmed cell death 2 (PDCD2) pseudogene	-	0	6	0	0.772743
ENSG00000257658	1.39e-17	6.85196	-5.81234	0.0226768	0.451688	AC004217.2	12	112321759	112323089	+	878	processed_pseudogene	DnaJ (Hsp40) homolog, subfamily C, member 2 (DNAJC2) pseudogene	-	0	6	0	0.5976
ENSG00000241388	1.39e-17	6.85196	-5.81234	0.0226768	0.451688	HNF1A-AS1	12	120941728	120980965	-	4671	processed_transcript	HNF1A antisense RNA 1 [Source:HGNC Symbol;Acc:HGNC:26785]	-	0	6	0	0.11233
ENSG00000234650	1.39e-17	6.85196	-5.81234	0.0226768	0.451688	PCCA-AS1	13	100464440	100481157	-	843	antisense	PCCA antisense RNA 1 [Source:HGNC Symbol;Acc:HGNC:39901]	-	0	6	0	0.622411
ENSG00000236242	1.39e-17	6.85196	-5.81234	0.0226768	0.451688	MYO16-AS1	13	109163902	109201483	-	580	antisense	MYO16 antisense RNA 1 [Source:HGNC Symbol;Acc:HGNC:39913]	-	0	6	0	0.904642
ENSG00000275880	1.39e-17	6.85196	-5.81234	0.0226768	0.451688	AL139385.1	13	110613082	110616353	-	3272	antisense	novel transcript, antisense to CARKD	-	0	6	0	0.160358
ENSG00000258450	1.39e-17	6.85196	-5.81234	0.0226768	0.451688	AL139099.2	14	49629291	49629890	-	401	sense_intronic	novel transcript	-	0	6	0	1.30846
ENSG00000239686	1.39e-17	6.85196	-5.81234	0.0226768	0.451688	AL158801.1	14	55282296	55282643	-	348	processed_pseudogene	ribosomal protein L34 (RPL34) pseudogene	-	0	6	0	1.50774
ENSG00000272439	1.39e-17	6.85196	-5.81234	0.0226768	0.451688	RNU6-91P	14	99444306	99444412	+	107	snRNA	RNA, U6 small nuclear 91, pseudogene [Source:HGNC Symbol;Acc:HGNC:47054]	-	0	6	0	4.90367
ENSG00000222095	1.39e-17	6.85196	-5.81234	0.0226768	0.451688	RF00181	14	100994257	100994330	+	74	snoRNA		-	0	6	0	7.09044
ENSG00000253491	1.39e-17	6.85196	-5.81234	0.0226768	0.451688	IGHVII-30-1	14	106342680	106342980	-	301	IG_V_pseudogene	immunoglobulin heavy variable (II)-30-1 (pseudogene) [Source:HGNC Symbol;Acc:HGNC:5676]	-	0	6	0	1.74316
ENSG00000259228	1.39e-17	6.85196	-5.81234	0.0226768	0.451688	HNRNPA1P62	15	99284625	99285576	-	952	processed_pseudogene	heterogeneous nuclear ribonucleoprotein A1 pseudogene 62 [Source:HGNC Symbol;Acc:HGNC:48792]	-	0	6	0	0.551148
ENSG00000262362	1.39e-17	6.85196	-5.81234	0.0226768	0.451688	AC004233.1	16	3003431	3005101	-	608	sense_overlapping	novel transcript, sense overlapping CLDN6	-	0	6	0	0.862981
ENSG00000261195	1.39e-17	6.85196	-5.81234	0.0226768	0.451688	AC027130.1	16	19761172	19766099	-	994	antisense	uncharacterized LOC105371115 [Source:NCBI gene;Acc:105371115]	-	0	6	0	0.52786
ENSG00000260616	1.39e-17	6.85196	-5.81234	0.0226768	0.451688	AC007728.1	16	50783859	50803338	-	814	antisense	uncharacterized LOC105371251 [Source:NCBI gene;Acc:105371251]	-	0	6	0	0.644586
ENSG00000279757	1.39e-17	6.85196	-5.81234	0.0226768	0.451688	AC132068.1	16	72973374	72973832	-	459	TEC	novel transcript	-	0	6	0	1.14312
ENSG00000261390	1.39e-17	6.85196	-5.81234	0.0226768	0.451688	MAFTRR	16	79715232	79770563	-	3218	lincRNA	MAF transcriptional regulator RNA [Source:HGNC Symbol;Acc:HGNC:51525]	-	0	6	0	0.163049
ENSG00000275997	1.39e-17	6.85196	-5.81234	0.0226768	0.451688	AC016292.2	17	1155966	1156175	+	210	processed_pseudogene	mitochondrial ribosomal protein L14 (MRPL14) pseudogene	-	0	6	0	2.49854
ENSG00000262884	1.39e-17	6.85196	-5.81234	0.0226768	0.451688	AC015921.1	17	2962248	2965895	-	2546	antisense	uncharacterized LOC101927911 [Source:NCBI gene;Acc:101927911]	-	0	6	0	0.206085
ENSG00000167741	1.39e-17	6.85196	-5.81234	0.0226768	0.451688	GGT6	17	4556927	4560818	-	3161	protein_coding	gamma-glutamyltransferase 6 [Source:HGNC Symbol;Acc:HGNC:26891]	-	0	6	0	0.165989
ENSG00000266824	1.39e-17	6.85196	-5.81234	0.0226768	0.451688	AC129492.4	17	8176812	8182812	+	465	lincRNA	novel transcript	-	0	6	0	1.12837
ENSG00000265801	1.39e-17	6.85196	-5.81234	0.0226768	0.451688	AC069366.2	17	27465112	27465541	+	430	sense_intronic	novel transcript	-	0	6	0	1.22022
ENSG00000240873	1.39e-17	6.85196	-5.81234	0.0226768	0.451688	RPS29P22	17	28116239	28116406	-	168	processed_pseudogene	ribosomal protein S29 pseudogene 22 [Source:HGNC Symbol;Acc:HGNC:35799]	-	0	6	0	3.12317
ENSG00000239552	1.39e-17	6.85196	-5.81234	0.0226768	0.451688	HOXB-AS2	17	48557262	48560333	+	845	antisense	HOXB cluster antisense RNA 2 [Source:HGNC Symbol;Acc:HGNC:40284]	-	0	6	0	0.620938
ENSG00000108950	1.39e-17	6.85196	-5.81234	0.0226768	0.451688	FAM20A	17	68535113	68601389	-	6203	protein_coding	FAM20A, golgi associated secretory pathway pseudokinase [Source:HGNC Symbol;Acc:HGNC:23015]	-	0	6	0	0.0845869
ENSG00000259120	1.39e-17	6.85196	-5.81234	0.0226768	0.451688	SMIM6	17	75646243	75647977	+	1086	protein_coding	small integral membrane protein 6 [Source:HGNC Symbol;Acc:HGNC:40032]	-	0	6	0	0.483142
ENSG00000261520	1.39e-17	6.85196	-5.81234	0.0226768	0.451688	DLGAP1-AS5	18	4264602	4295405	+	2878	antisense	DLGAP1 antisense RNA 5 [Source:HGNC Symbol;Acc:HGNC:27586]	-	0	6	0	0.182312
ENSG00000279236	1.39e-17	6.85196	-5.81234	0.0226768	0.451688	AC064801.2	18	62551203	62552505	+	1303	TEC	novel transcript	-	0	6	0	0.40268
ENSG00000253392	1.39e-17	6.85196	-5.81234	0.0226768	0.451688	AC119403.1	19	2915146	2926807	-	776	antisense	novel transcript, antisense to ZNF57	-	0	6	0	0.67615
ENSG00000268790	1.39e-17	6.85196	-5.81234	0.0226768	0.451688	AC008764.4	19	16577642	16660115	-	1184	protein_coding	novel protein	-	0	6	0	0.443153
ENSG00000234465	1.39e-17	6.85196	-5.81234	0.0226768	0.451688	PINLYP	19	43576800	43583964	+	3570	protein_coding	phospholipase A2 inhibitor and LY6/PLAUR domain containing [Source:HGNC Symbol;Acc:HGNC:44206]	-	0	6	0	0.146973
ENSG00000090554	1.39e-17	6.85196	-5.81234	0.0226768	0.451688	FLT3LG	19	49474207	49486231	+	2846	protein_coding	fms related tyrosine kinase 3 ligand [Source:HGNC Symbol;Acc:HGNC:3766]	-	0	6	0	0.184361
ENSG00000155307	1.39e-17	6.85196	-5.81234	0.0226768	0.451688	SAMSN1	21	14485228	14658821	-	5185	protein_coding	SAM domain, SH3 domain and nuclear localization signals 1 [Source:HGNC Symbol;Acc:HGNC:10528]	-	0	6	0	0.101194
ENSG00000210100	1.39e-17	6.85196	-5.81234	0.0226768	0.451688	MT-TI	MT	4263	4331	+	69	Mt_tRNA	mitochondrially encoded tRNA isoleucine [Source:HGNC Symbol;Acc:HGNC:7488]	-	0	6	0	7.60424
ENSG00000178882	142.087	67.2752	1.07759	0.0227344	0.452457	RFLNA	12	123973241	124316024	+	3173	protein_coding	refilin A [Source:HGNC Symbol;Acc:HGNC:27051]	-	162	59	3.43126	1.62606
ENSG00000125352	80.6871	35.3535	1.18831	0.022901	0.455395	RNF113A	X	119870475	119871827	-	1353	protein_coding	ring finger protein 113A [Source:HGNC Symbol;Acc:HGNC:12974]	-	92	31	4.56981	2.00363
ENSG00000157388	51.7412	110.598	-1.09366	0.0230014	0.456121	CACNA1D	3	53328963	53813733	+	20588	protein_coding	calcium voltage-gated channel subunit alpha1 D [Source:HGNC Symbol;Acc:HGNC:1391]	-	59	97	0.192595	0.412013
ENSG00000251821	16.6553	3.43186	2.24408	0.0230709	0.456121	RNU6-583P	4	127891991	127892082	+	92	snRNA	RNA, U6 small nuclear 583, pseudogene [Source:HGNC Symbol;Acc:HGNC:47546]	-	19	3	13.8795	2.85159
ENSG00000253366	16.6553	3.43186	2.24408	0.0230709	0.456121	AC139272.1	5	70751184	70795914	+	640	unprocessed_pseudogene	glucuronidase, beta (GUSB) pseudogene	-	19	3	1.99518	0.409916
ENSG00000250999	16.6553	3.43186	2.24408	0.0230709	0.456121	AC136604.3	5	179657762	179664432	+	821	antisense	novel transcript	-	19	3	1.55532	0.319545
ENSG00000259294	4.375	17.1125	-1.9334	0.0230709	0.456121	AC005096.1	7	101822247	101824729	-	622	antisense	novel transcript, antisense to CUX1	-	5	15	0.540241	2.10889
ENSG00000240877	4.375	17.1125	-1.9334	0.0230709	0.456121	RN7SL521P	7	149125690	149125986	-	297	misc_RNA	RNA, 7SL, cytoplasmic 521, pseudogene [Source:HGNC Symbol;Acc:HGNC:46537]	-	5	15	1.13141	4.4166
ENSG00000277022	4.375	17.1125	-1.9334	0.0230709	0.456121	AL031663.3	20	45435272	45448325	-	1794	lincRNA	novel transcript	-	5	15	0.187308	0.731177
ENSG00000278991	74.5471	33.0734	1.17019	0.0233015	0.460302	AC090181.3	15	77063397	77064910	-	1514	TEC	TEC	-	85	29	3.77312	1.67504
ENSG00000150093	1972.69	3790.71	-0.942248	0.0233951	0.46177	ITGB1	10	32900319	33005792	-	6011	protein_coding	integrin subunit beta 1 [Source:HGNC Symbol;Acc:HGNC:6153]	-	2249	3325	25.145	48.3725
ENSG00000259248	72.7928	31.9333	1.18633	0.0234435	0.462343	USP3-AS1	15	63544247	63601589	-	7141	antisense	USP3 antisense RNA 1 [Source:HGNC Symbol;Acc:HGNC:44140]	-	83	28	0.781137	0.342888
ENSG00000197468	27.1811	63.855	-1.22762	0.0242206	0.477275	AC073648.1	4	8949630	8950559	+	930	unprocessed_pseudogene	seven transmembrane helix receptor [Source:NCBI gene;Acc:650293]	-	31	56	2.2402	5.26573
ENSG00000272841	89.4586	41.0538	1.12193	0.0243615	0.479657	AL139393.2	6	160990318	160992342	-	2025	antisense	novel transcript, antisense to MAP3K4	-	102	36	3.38519	1.55464
ENSG00000235772	18.4096	4.57188	1.98509	0.0245106	0.4818	AP001625.2	21	42560374	42561934	-	575	antisense	novel transcript	-	21	4	2.45448	0.608339
ENSG00000272328	5.25218	19.3926	-1.85634	0.0245106	0.4818	AC007128.2	7	8303741	8341343	+	916	lincRNA	novel transcript, antisense to ICA1	-	6	17	0.440214	1.62296
ENSG00000129295	58.7584	25.0929	1.22436	0.0245632	0.482439	LRRC6	8	132571953	132675617	-	2778	protein_coding	leucine rich repeat containing 6 [Source:HGNC Symbol;Acc:HGNC:16725]	-	67	22	1.62088	0.692539
ENSG00000103723	23.6725	55.8746	-1.23371	0.0249226	0.489095	AP3B2	15	82659281	82709914	-	9108	protein_coding	adaptor related protein complex 3 subunit beta 2 [Source:HGNC Symbol;Acc:HGNC:567]	-	27	49	0.199227	0.470464
ENSG00000104825	289.448	145.939	0.987494	0.0249831	0.489882	NFKBIB	19	38899700	38908893	+	2324	protein_coding	NFKB inhibitor beta [Source:HGNC Symbol;Acc:HGNC:7798]	-	330	128	9.54302	4.81646
ENSG00000171222	125.422	59.2948	1.07962	0.0251363	0.492483	SCAND1	20	35953617	35959472	-	1996	protein_coding	SCAN domain containing 1 [Source:HGNC Symbol;Acc:HGNC:10566]	-	143	52	4.81486	2.27822
ENSG00000171711	50.8641	20.5327	1.30466	0.0252954	0.495195	DEFB4A	8	7894629	7896711	+	380	protein_coding	defensin beta 4A [Source:HGNC Symbol;Acc:HGNC:2767]	-	58	18	10.2578	4.14231
ENSG00000259030	6.12936	21.6727	-1.79819	0.0254753	0.497281	FPGT-TNNI3K	1	74198235	74544393	+	9896	protein_coding	FPGT-TNNI3K readthrough [Source:HGNC Symbol;Acc:HGNC:42952]	-	7	19	0.0475386	0.167899
ENSG00000233293	6.12936	21.6727	-1.79819	0.0254753	0.497281	AL133343.2	20	32561093	32573888	+	469	antisense	novel transcript, antisense to NOL4L	-	7	19	1.00307	3.5427
ENSG00000179846	6.12936	21.6727	-1.79819	0.0254753	0.497281	NKPD1	19	45149750	45158737	-	4310	protein_coding	NTPase KAP family P-loop domain containing 1 [Source:HGNC Symbol;Acc:HGNC:24739]	-	7	19	0.109151	0.385505
ENSG00000088727	48.2327	19.3926	1.31018	0.0254851	0.497281	KIF9	3	47228026	47283451	-	5850	protein_coding	kinesin family member 9 [Source:HGNC Symbol;Acc:HGNC:16666]	-	55	17	0.631851	0.254125
ENSG00000128536	34.1983	76.3957	-1.15603	0.0256392	0.498472	CDHR3	7	105876796	106033773	+	7087	protein_coding	cadherin related family member 3 [Source:HGNC Symbol;Acc:HGNC:26308]	-	39	67	0.369837	0.826735
ENSG00000185745	42.9698	17.1125	1.32333	0.0260503	0.498472	IFIT1	10	89392546	89406486	+	4613	protein_coding	interferon induced protein with tetratricopeptide repeats 1 [Source:HGNC Symbol;Acc:HGNC:5407]	-	49	15	0.713873	0.284355
ENSG00000106003	17.5324	43.3339	-1.29819	0.0260503	0.498472	LFNG	7	2512529	2529177	+	3418	protein_coding	LFNG O-fucosylpeptide 3-beta-N-acetylglucosaminyltransferase [Source:HGNC Symbol;Acc:HGNC:6560]	-	20	38	0.393248	0.972222
ENSG00000162779	22.7953	6.85196	1.71917	0.0261053	0.498472	AXDND1	1	179365720	179554735	+	6089	protein_coding	axonemal dynein light chain domain containing 1 [Source:HGNC Symbol;Acc:HGNC:26564]	-	26	6	0.286969	0.0861706
ENSG00000165091	22.7953	6.85196	1.71917	0.0261053	0.498472	TMC1	9	72521608	72838230	+	7004	protein_coding	transmembrane channel like 1 [Source:HGNC Symbol;Acc:HGNC:16513]	-	26	6	0.24948	0.0749133
ENSG00000152578	22.7953	6.85196	1.71917	0.0261053	0.498472	GRIA4	11	105609994	105982092	+	10083	protein_coding	glutamate ionotropic receptor AMPA type subunit 4 [Source:HGNC Symbol;Acc:HGNC:4574]	-	26	6	0.173297	0.0520374
ENSG00000176697	31.5668	70.6954	-1.15937	0.0263	0.498472	BDNF	11	27654893	27722058	-	7740	protein_coding	brain derived neurotrophic factor [Source:HGNC Symbol;Acc:HGNC:1033]	-	36	62	0.312586	0.700494
ENSG00000257596	38.584	14.8324	1.37338	0.0263988	0.498472	AC078778.1	12	54262615	54279063	+	735	antisense	novel transcript, antisense to CBX5	-	44	13	4.02322	1.54671
ENSG00000268218	38.584	14.8324	1.37338	0.0263988	0.498472	AC137932.3	16	89268104	89273044	+	3660	antisense	novel transcript, antisense to ANKRD11	-	44	13	0.807941	0.31061
ENSG00000272087	62.267	129.979	-1.05987	0.0264628	0.498472	AC080013.4	3	158693120	158693768	-	649	lincRNA	novel transcript	-	71	114	7.35227	15.3608
ENSG00000235029	24.5496	7.99201	1.60681	0.0264977	0.498472	MNX1-AS2	7	157006307	157007132	+	374	antisense	MNX1 antisense RNA 2 [Source:HGNC Symbol;Acc:HGNC:40278]	-	28	7	5.03147	1.63674
ENSG00000267136	24.5496	7.99201	1.60681	0.0264977	0.498472	AP005131.1	18	13514520	13522888	-	4745	antisense	novel transcript, antisense C18orf1	-	28	7	0.396579	0.129008
ENSG00000231822	8.76086	25.0929	-1.50259	0.0264977	0.498472	AC019097.1	2	99102018	99102752	+	735	processed_pseudogene	structural maintenance of chromosomes 3 (SMC3) pseudogene	-	10	22	0.914367	2.61751
ENSG00000272701	8.76086	25.0929	-1.50259	0.0264977	0.498472	MESTIT1	7	130486042	130491033	-	4118	antisense	MEST intronic transcript 1, antisense RNA [Source:HGNC Symbol;Acc:HGNC:17991]	-	10	22	0.163201	0.467186
ENSG00000138152	8.76086	25.0929	-1.50259	0.0264977	0.498472	BTBD16	10	122271306	122338162	+	2406	protein_coding	BTB domain containing 16 [Source:HGNC Symbol;Acc:HGNC:26340]	-	10	22	0.279327	0.799615
ENSG00000185633	8.76086	25.0929	-1.50259	0.0264977	0.498472	NDUFA4L2	12	57234903	57240715	-	2806	protein_coding	NDUFA4, mitochondrial complex associated like 2 [Source:HGNC Symbol;Acc:HGNC:29836]	-	10	22	0.239508	0.685628
ENSG00000230330	8.76086	25.0929	-1.50259	0.0264977	0.498472	HMGN2P3	16	26032539	26032811	-	273	processed_pseudogene	high mobility group nucleosomal binding domain 2 pseudogene 3 [Source:HGNC Symbol;Acc:HGNC:33566]	-	10	22	2.46176	7.04715
ENSG00000140876	8.76086	25.0929	-1.50259	0.0264977	0.498472	NUDT7	16	77722492	77742260	+	1638	protein_coding	nudix hydrolase 7 [Source:HGNC Symbol;Acc:HGNC:8054]	-	10	22	0.410293	1.17453
ENSG00000169752	7.88369	25.0929	-1.65237	0.0264977	0.498472	NRG4	15	75935969	76059795	-	5031	protein_coding	neuregulin 4 [Source:HGNC Symbol;Acc:HGNC:29862]	-	9	22	0.120225	0.382404
ENSG00000161082	7.88369	25.0929	-1.65237	0.0264977	0.498472	CELF5	19	3224703	3297076	+	6024	protein_coding	CUGBP Elav-like family member 5 [Source:HGNC Symbol;Acc:HGNC:14058]	-	9	22	0.100407	0.319368
ENSG00000198711	14.0238	37.6336	-1.41468	0.0265521	0.498472	SSBP3-AS1	1	54236440	54239063	+	2624	antisense	SSBP3 antisense RNA 1 [Source:HGNC Symbol;Acc:HGNC:32328]	-	16	33	0.409793	1.09977
ENSG00000111678	107.879	50.1743	1.10296	0.0266607	0.498472	C12orf57	12	6942978	6946003	+	1806	protein_coding	chromosome 12 open reading frame 57 [Source:HGNC Symbol;Acc:HGNC:29521]	-	123	44	4.57715	2.13053
ENSG00000115844	34.1983	12.5522	1.43878	0.0266824	0.498472	DLX2	2	172099439	172102900	-	2970	protein_coding	distal-less homeobox 2 [Source:HGNC Symbol;Acc:HGNC:2915]	Homeobox	39	11	0.882503	0.323884
ENSG00000157653	34.1983	12.5522	1.43878	0.0266824	0.498472	C9orf43	9	113410054	113429684	+	2290	protein_coding	chromosome 9 open reading frame 43 [Source:HGNC Symbol;Acc:HGNC:23570]	-	39	11	1.14456	0.42006
ENSG00000272320	13.1466	35.3535	-1.41705	0.0266824	0.498472	AL445309.1	6	3311662	3313650	+	1989	antisense	novel transcript, antisense to SLC22A23	-	15	31	0.506833	1.36295
ENSG00000250539	10.5152	29.6532	-1.48283	0.0268201	0.498472	KRT8P33	5	123400922	123402344	-	1423	processed_pseudogene	keratin 8 pseudogene 33 [Source:HGNC Symbol;Acc:HGNC:39867]	-	12	26	0.566741	1.5978
ENSG00000259644	30.6897	10.2721	1.56963	0.0268319	0.498472	AC022613.3	15	29728186	29729531	-	1346	sense_intronic	novel transcript	-	35	9	1.74756	0.584724
ENSG00000274173	204.365	397.893	-0.960693	0.0268626	0.498472	AL035661.1	20	24931840	24932983	+	1144	lincRNA	novel transcript	-	233	349	13.6879	26.678
ENSG00000134256	11.3923	2.29188	2.26145	0.0270427	0.498472	CD101	1	117001750	117036476	+	3828	protein_coding	CD101 molecule [Source:HGNC Symbol;Acc:HGNC:5949]	-	13	2	0.228234	0.045689
ENSG00000233718	11.3923	2.29188	2.26145	0.0270427	0.498472	MYCNOS	2	15921037	15942249	-	2413	antisense	MYCN opposite strand [Source:HGNC Symbol;Acc:HGNC:16911]	-	13	2	0.362071	0.0724814
ENSG00000155754	11.3923	2.29188	2.26145	0.0270427	0.498472	C2CD6	2	201487425	201619178	-	6815	protein_coding	C2 calcium dependent domain containing 6 [Source:HGNC Symbol;Acc:HGNC:14438]	-	13	2	0.128199	0.0256636
ENSG00000250138	11.3923	2.29188	2.26145	0.0270427	0.498472	AC139495.3	5	69631963	69636399	+	4437	unprocessed_pseudogene	POM121 membrane glycoprotein-like 1 (POM121L1) pseudogene	-	13	2	0.196907	0.039418
ENSG00000111834	11.3923	2.29188	2.26145	0.0270427	0.498472	RSPH4A	6	116616479	116632985	+	2840	protein_coding	radial spoke head component 4A [Source:HGNC Symbol;Acc:HGNC:21558]	-	13	2	0.307633	0.0615836
ENSG00000273056	11.3923	2.29188	2.26145	0.0270427	0.498472	AL354694.1	9	7786105	7786688	-	584	lincRNA	novel transcript	-	13	2	1.49602	0.299482
ENSG00000010295	11.3923	2.29188	2.26145	0.0270427	0.498472	IFFO1	12	6538375	6556083	-	5203	protein_coding	intermediate filament family orphan 1 [Source:HGNC Symbol;Acc:HGNC:24970]	-	13	2	0.167918	0.0336148
ENSG00000280152	11.3923	2.29188	2.26145	0.0270427	0.498472	AC009078.3	16	75245994	75250077	-	4084	TEC	TEC	-	13	2	0.213927	0.0428251
ENSG00000278876	11.3923	2.29188	2.26145	0.0270427	0.498472	AC145207.9	17	81862778	81863102	+	325	TEC	TEC	-	13	2	2.68824	0.538146
ENSG00000279744	11.3923	2.29188	2.26145	0.0270427	0.498472	AC132938.5	17	82462601	82464255	+	1655	TEC	TEC	-	13	2	0.527902	0.105678
ENSG00000267178	11.3923	2.29188	2.26145	0.0270427	0.498472	PHF5CP	19	19588091	19588415	-	325	processed_pseudogene	PHD finger protein 5C pseudogene [Source:HGNC Symbol;Acc:HGNC:32385]	-	13	2	2.68824	0.538146
ENSG00000205670	11.3923	2.29188	2.26145	0.0270427	0.498472	SMIM11A	21	34375480	34407866	+	4200	protein_coding	small integral membrane protein 11A [Source:HGNC Symbol;Acc:HGNC:1293]	-	13	2	0.208019	0.0416423
ENSG00000225218	11.3923	2.29188	2.26145	0.0270427	0.498472	AP001628.1	21	42831040	42836477	-	285	lincRNA	novel transcript	-	13	2	3.06554	0.613676
ENSG00000229519	2.62061	12.5522	-2.20048	0.0270427	0.498472	AL591866.1	1	6547905	6548619	+	401	processed_pseudogene	ribosomal protein L34 (RPL34) pseudogene	-	3	11	0.502788	2.39884
ENSG00000232001	2.62061	12.5522	-2.20048	0.0270427	0.498472	AC108868.2	2	106521563	106544297	+	1135	processed_transcript	uncharacterized LOC107985932 [Source:NCBI gene;Acc:107985932]	-	3	11	0.177637	0.847521
ENSG00000235908	2.62061	12.5522	-2.20048	0.0270427	0.498472	RHOA-IT1	3	49365145	49367006	-	517	sense_intronic	RHOA intronic transcript 1 [Source:HGNC Symbol;Acc:HGNC:41308]	-	3	11	0.389977	1.86061
ENSG00000242457	2.62061	12.5522	-2.20048	0.0270427	0.498472	RBBP4P2	3	94075912	94077175	-	1264	processed_pseudogene	RB binding protein 4 pseudogene 2 [Source:HGNC Symbol;Acc:HGNC:42369]	-	3	11	0.159508	0.761026
ENSG00000249379	2.62061	12.5522	-2.20048	0.0270427	0.498472	AL033397.2	6	53503185	53506919	+	547	antisense	uncharacterized LOC105375095 [Source:NCBI gene;Acc:105375095]	-	3	11	0.368589	1.75857
ENSG00000250483	2.62061	12.5522	-2.20048	0.0270427	0.498472	PPM1AP1	8	15806149	15807283	-	1135	processed_pseudogene	protein phosphatase, Mg2+/Mn2+ dependent 1A pseudogene 1 [Source:HGNC Symbol;Acc:HGNC:30175]	-	3	11	0.177637	0.847521
ENSG00000227155	2.62061	12.5522	-2.20048	0.0270427	0.498472	AL161725.1	9	452492	492248	-	4016	antisense	novel transcript	-	3	11	0.0502037	0.239526
ENSG00000254672	2.62061	12.5522	-2.20048	0.0270427	0.498472	AL136146.1	11	35967010	35968676	-	1667	processed_pseudogene	WEE1 homolog (S. pombe) (WEE1) pseudogene	-	3	11	0.120947	0.577046
ENSG00000255409	2.62061	12.5522	-2.20048	0.0270427	0.498472	RSF1-IT1	11	77738680	77739568	-	632	sense_intronic	RSF1 intronic transcript 1 [Source:HGNC Symbol;Acc:HGNC:41439]	-	3	11	0.319016	1.52205
ENSG00000235280	2.62061	12.5522	-2.20048	0.0270427	0.498472	MCF2L-AS1	13	112967484	112968824	-	712	antisense	MCF2L antisense RNA 1 [Source:HGNC Symbol;Acc:HGNC:39825]	-	3	11	0.283171	1.35103
ENSG00000258952	2.62061	12.5522	-2.20048	0.0270427	0.498472	SALRNA1	14	60639216	60642589	+	2086	lincRNA	senescence associated long non-coding RNA 1 [Source:HGNC Symbol;Acc:HGNC:49001]	-	3	11	0.0966529	0.461139
ENSG00000259706	2.62061	12.5522	-2.20048	0.0270427	0.498472	HSP90B2P	15	99257632	99260015	+	2384	processed_pseudogene	heat shock protein 90 beta family member 2, pseudogene [Source:HGNC Symbol;Acc:HGNC:12099]	-	3	11	0.0845713	0.403497
ENSG00000167971	2.62061	12.5522	-2.20048	0.0270427	0.498472	CASKIN1	16	2177180	2196525	-	5889	protein_coding	CASK interacting protein 1 [Source:HGNC Symbol;Acc:HGNC:20879]	-	3	11	0.0342364	0.163345
ENSG00000263567	2.62061	12.5522	-2.20048	0.0270427	0.498472	AC007923.1	17	31762440	31769048	+	505	lincRNA	novel transcript	-	3	11	0.399244	1.90482
ENSG00000264859	2.62061	12.5522	-2.20048	0.0270427	0.498472	DSG2-AS1	18	31542146	31556911	-	2024	antisense	DSG2 antisense RNA 1 [Source:HGNC Symbol;Acc:HGNC:51311]	-	3	11	0.0996136	0.475265
ENSG00000250067	2.62061	12.5522	-2.20048	0.0270427	0.498472	YJEFN3	19	19528861	19537581	+	2959	protein_coding	YjeF N-terminal domain containing 3 [Source:HGNC Symbol;Acc:HGNC:24785]	-	3	11	0.0681372	0.325088
ENSG00000235513	2.62061	12.5522	-2.20048	0.0270427	0.498472	AL035681.1	22	41209122	41217627	-	2500	antisense	novel transcript, antisense to L3MBTL2	-	3	11	0.0806472	0.384775
ENSG00000158428	1.74339	12.5522	-2.75336	0.0270427	0.498472	CATIP	2	218356856	218368099	+	3821	protein_coding	ciliogenesis associated TTC17 interacting protein [Source:HGNC Symbol;Acc:HGNC:25062]	-	2	11	0.0351772	0.25175
ENSG00000198221	1.74339	12.5522	-2.75336	0.0270427	0.498472	AFDN-DT	6	167823876	167826709	-	2362	lincRNA	AFDN divergent transcript [Source:HGNC Symbol;Acc:HGNC:21236]	-	2	11	0.056906	0.407255
ENSG00000269899	1.74339	12.5522	-2.75336	0.0270427	0.498472	AC025857.2	8	11846154	11846391	-	238	sense_intronic	novel transcript, sense intronic to CTSB	-	2	11	0.564756	4.04175
ENSG00000198569	1.74339	12.5522	-2.75336	0.0270427	0.498472	SLC34A3	9	137230757	137236554	+	2303	protein_coding	solute carrier family 34 member 3 [Source:HGNC Symbol;Acc:HGNC:20305]	-	2	11	0.0583639	0.417688
ENSG00000166341	1.74339	12.5522	-2.75336	0.0270427	0.498472	DCHS1	11	6621323	6655854	-	10765	protein_coding	dachsous cadherin-related 1 [Source:HGNC Symbol;Acc:HGNC:13681]	-	2	11	0.012486	0.0893578
ENSG00000252494	1.74339	12.5522	-2.75336	0.0270427	0.498472	RNU6-126P	11	78133420	78133522	-	103	snRNA	RNA, U6 small nuclear 126, pseudogene [Source:HGNC Symbol;Acc:HGNC:47089]	-	2	11	1.30497	9.33919
ENSG00000134940	1.74339	12.5522	-2.75336	0.0270427	0.498472	ACRV1	11	125671522	125681123	-	2212	protein_coding	acrosomal vesicle protein 1 [Source:HGNC Symbol;Acc:HGNC:127]	-	2	11	0.0607649	0.434872
ENSG00000256651	1.74339	12.5522	-2.75336	0.0270427	0.498472	AC006518.1	12	10831074	10832016	-	943	unprocessed_pseudogene	taste receptor, type 2 pseudogene	-	2	11	0.142537	1.02008
ENSG00000257957	1.74339	12.5522	-2.75336	0.0270427	0.498472	QRSL1P3	14	35765795	35767110	+	1316	processed_pseudogene	glutaminyl-tRNA synthase (glutamine-hydrolyzing)-like 1 pseudogene 3 [Source:HGNC Symbol;Acc:HGNC:43669]	-	2	11	0.102137	0.730955
ENSG00000168282	1.74339	12.5522	-2.75336	0.0270427	0.498472	MGAT2	14	49620795	49623481	+	2687	protein_coding	mannosyl (alpha-1,6-)-glycoprotein beta-1,2-N-acetylglucosaminyltransferase [Source:HGNC Symbol;Acc:HGNC:7045]	-	2	11	0.0500231	0.357996
ENSG00000186417	1.74339	12.5522	-2.75336	0.0270427	0.498472	GLDN	15	51341629	51408013	+	7144	protein_coding	gliomedin [Source:HGNC Symbol;Acc:HGNC:29514]	-	2	11	0.0188147	0.13465
ENSG00000267751	1.74339	12.5522	-2.75336	0.0270427	0.498472	AC009005.1	19	567210	572228	-	865	antisense	uncharacterized LOC105372233 [Source:NCBI gene;Acc:105372233]	-	2	11	0.15539	1.11207
ENSG00000226772	1.74339	12.5522	-2.75336	0.0270427	0.498472	AL021393.1	22	29099041	29111683	-	539	antisense	novel transcript	-	2	11	0.249373	1.78467
ENSG00000243896	64.0213	27.3731	1.22291	0.0270451	0.498472	OR2A7	7	144257663	144264792	-	2152	protein_coding	olfactory receptor family 2 subfamily A member 7 [Source:HGNC Symbol;Acc:HGNC:8234]	-	73	24	2.27976	0.975265
ENSG00000188856	537.68	278.186	0.950475	0.0270783	0.498699	RPSAP47	8	80558870	80559757	+	888	processed_pseudogene	ribosomal protein SA pseudogene 47 [Source:HGNC Symbol;Acc:HGNC:36162]	-	613	244	46.3933	24.0287
ENSG00000166337	43.8469	92.3566	-1.07208	0.0284861	0.524223	TAF10	11	6606296	6612667	-	6103	protein_coding	TATA-box binding protein associated factor 10 [Source:HGNC Symbol;Acc:HGNC:11543]	-	50	81	0.550598	1.16063
ENSG00000134028	97.3529	193.822	-0.992283	0.0292295	0.537491	ADAMDEC1	8	24384285	24406013	+	2438	protein_coding	ADAM like decysin 1 [Source:HGNC Symbol;Acc:HGNC:16299]	-	111	170	3.05983	6.09774
ENSG00000242607	31.5668	69.5553	-1.13595	0.0293173	0.538279	RPS3AP34	8	12570350	12571130	-	781	processed_pseudogene	ribosomal protein S3a pseudogene 34 [Source:HGNC Symbol;Acc:HGNC:36293]	-	36	61	3.09784	6.83019
ENSG00000279530	31.5668	69.5553	-1.13595	0.0293173	0.538279	AC092881.1	12	70321542	70324274	-	2733	TEC	TEC	-	36	61	0.88526	1.95184
ENSG00000139239	130.684	63.855	1.03216	0.0295291	0.541752	RPL14P1	12	62965325	62965969	+	645	processed_pseudogene	ribosomal protein L14 pseudogene 1 [Source:HGNC Symbol;Acc:HGNC:31384]	-	149	56	15.5251	7.59245
ENSG00000187091	113.142	54.7345	1.04636	0.0297807	0.545949	PLCD1	3	38007496	38029762	-	4314	protein_coding	phospholipase C delta 1 [Source:HGNC Symbol;Acc:HGNC:9060]	-	129	48	2.00964	0.973004
ENSG00000164885	197.348	99.1969	0.991721	0.0299835	0.546683	CDK5	7	151053812	151058530	-	2938	protein_coding	cyclin dependent kinase 5 [Source:HGNC Symbol;Acc:HGNC:1774]	-	225	87	5.14682	2.58953
ENSG00000130830	18.4096	44.474	-1.26565	0.0302988	0.546683	MPP1	X	154778684	154821007	-	5396	protein_coding	membrane palmitoylated protein 1 [Source:HGNC Symbol;Acc:HGNC:7219]	-	21	39	0.26155	0.632043
ENSG00000213801	18.4096	44.474	-1.26565	0.0302988	0.546683	ZNF321P	19	52927135	52942601	-	2341	transcribed_processed_pseudogene	zinc finger protein 321, pseudogene [Source:HGNC Symbol;Acc:HGNC:13827]	-	21	39	0.602873	1.45686
ENSG00000189433	14.0238	2.29188	2.5581	0.0303481	0.546683	GJB4	1	34759741	34763724	+	2840	protein_coding	gap junction protein beta 4 [Source:HGNC Symbol;Acc:HGNC:4286]	-	16	2	0.378625	0.0615836
ENSG00000224261	14.0238	2.29188	2.5581	0.0303481	0.546683	RPSAP18	1	160266340	160267225	-	886	processed_pseudogene	ribosomal protein SA pseudogene 18 [Source:HGNC Symbol;Acc:HGNC:36106]	-	16	2	1.21365	0.197401
ENSG00000235363	14.0238	2.29188	2.5581	0.0303481	0.546683	SNRPGP10	1	205351247	205351471	+	225	processed_pseudogene	small nuclear ribonucleoprotein polypeptide G pseudogene 10 [Source:HGNC Symbol;Acc:HGNC:39329]	-	16	2	4.77909	0.777322
ENSG00000201182	14.0238	2.29188	2.5581	0.0303481	0.546683	RNU6-670P	3	10037552	10037655	+	104	snRNA	RNA, U6 small nuclear 670, pseudogene [Source:HGNC Symbol;Acc:HGNC:47633]	-	16	2	10.3394	1.68171
ENSG00000185614	14.0238	2.29188	2.5581	0.0303481	0.546683	INKA1	3	49803254	49805030	+	1040	protein_coding	inka box actin regulator 1 [Source:HGNC Symbol;Acc:HGNC:32480]	-	16	2	1.03394	0.168171
ENSG00000284624	14.0238	2.29188	2.5581	0.0303481	0.546683	AC092902.5	3	125766516	125852936	+	4236	processed_transcript	novel transcript	-	16	2	0.253847	0.0412884
ENSG00000005471	14.0238	2.29188	2.5581	0.0303481	0.546683	ABCB4	7	87401697	87480435	-	7727	protein_coding	ATP binding cassette subfamily B member 4 [Source:HGNC Symbol;Acc:HGNC:45]	-	16	2	0.139161	0.0226346
ENSG00000236544	14.0238	2.29188	2.5581	0.0303481	0.546683	AC008060.3	7	155421206	155457099	-	534	lincRNA	novel transcript	-	16	2	2.01366	0.327523
ENSG00000225885	14.0238	2.29188	2.5581	0.0303481	0.546683	AC023590.1	8	118282139	118400605	+	2968	antisense	uncharacterized LOC105375724 [Source:NCBI gene;Acc:105375724]	-	16	2	0.362297	0.0589277
ENSG00000188801	14.0238	2.29188	2.5581	0.0303481	0.546683	ZNF322P1	9	97198303	97199511	-	1209	processed_pseudogene	zinc finger protein 322 pseudogene 1 [Source:HGNC Symbol;Acc:HGNC:14003]	-	16	2	0.889409	0.144663
ENSG00000255421	14.0238	2.29188	2.5581	0.0303481	0.546683	AP002340.1	11	76137315	76137731	-	285	antisense	novel transcript	-	16	2	3.77297	0.613676
ENSG00000278238	14.0238	2.29188	2.5581	0.0303481	0.546683	AL359513.1	13	52454775	52455331	-	557	lincRNA	novel transcript	-	16	2	1.93051	0.313999
ENSG00000228146	14.0238	2.29188	2.5581	0.0303481	0.546683	CASP16P	16	3144015	3149963	+	3538	transcribed_unitary_pseudogene	caspase 16, pseudogene [Source:HGNC Symbol;Acc:HGNC:27290]	-	16	2	0.303928	0.049434
ENSG00000232300	14.0238	2.29188	2.5581	0.0303481	0.546683	FAM215B	17	46558830	46562795	-	2183	lincRNA	family with sequence similarity 215 member B [Source:HGNC Symbol;Acc:HGNC:43639]	-	16	2	0.492577	0.080118
ENSG00000104848	14.0238	2.29188	2.5581	0.0303481	0.546683	KCNA7	19	49067418	49072941	-	4372	protein_coding	potassium voltage-gated channel subfamily A member 7 [Source:HGNC Symbol;Acc:HGNC:6226]	-	16	2	0.245951	0.040004
ENSG00000219507	62.267	27.3731	1.18291	0.0304005	0.546683	FTH1P8	X	148052233	148052746	+	514	processed_pseudogene	ferritin heavy chain 1 pseudogene 8 [Source:HGNC Symbol;Acc:HGNC:3995]	-	71	24	9.28332	4.08321
ENSG00000132423	232.433	118.578	0.97045	0.0304617	0.546683	COQ3	6	99369400	99394204	-	1458	protein_coding	coenzyme Q3, methyltransferase [Source:HGNC Symbol;Acc:HGNC:18175]	-	265	104	12.2151	6.23777
ENSG00000127863	105.247	50.1743	1.06738	0.0308931	0.546683	TNFRSF19	13	23570370	23676104	+	5113	protein_coding	TNF receptor superfamily member 19 [Source:HGNC Symbol;Acc:HGNC:11915]	-	120	44	1.5773	0.752542
ENSG00000107902	64.8985	132.259	-1.02535	0.0311237	0.546683	LHPP	10	124461834	124617888	+	4064	protein_coding	phospholysine phosphohistidine inorganic pyrophosphate phosphatase [Source:HGNC Symbol;Acc:HGNC:30042]	-	74	116	1.22373	2.49608
ENSG00000248275	37.7069	14.8324	1.34032	0.0315204	0.546683	TRIM52-AS1	5	181261212	181272307	+	1316	processed_transcript	TRIM52 antisense RNA 1 (head to head) [Source:HGNC Symbol;Acc:HGNC:49006]	-	43	13	2.19594	0.863856
ENSG00000261437	37.7069	14.8324	1.34032	0.0315204	0.546683	AC108860.2	8	94637285	94639467	-	2183	antisense	uncharacterized LOC100288748 [Source:NCBI gene;Acc:100288748]	-	43	13	1.3238	0.520767
ENSG00000214954	15.7781	38.7737	-1.28908	0.0315204	0.546683	LRRC69	8	91101832	91219236	+	3056	protein_coding	leucine rich repeat containing 69 [Source:HGNC Symbol;Acc:HGNC:34303]	-	18	34	0.395847	0.972925
ENSG00000064225	14.901	38.7737	-1.37089	0.0315204	0.546683	ST3GAL6	3	98732236	98821201	+	6288	protein_coding	ST3 beta-galactoside alpha-2,3-sialyltransferase 6 [Source:HGNC Symbol;Acc:HGNC:18080]	-	17	34	0.181696	0.472846
ENSG00000269001	14.901	38.7737	-1.37089	0.0315204	0.546683	AC092070.2	19	53197111	53214522	+	4052	transcribed_unprocessed_pseudogene	zinc finger protein pseudogene	-	17	34	0.28196	0.733775
ENSG00000170919	56.127	115.158	-1.0348	0.0316098	0.546683	TPT1-AS1	13	45341345	45393413	+	10402	processed_transcript	TPT1 antisense RNA 1 [Source:HGNC Symbol;Acc:HGNC:43686]	-	64	101	0.413496	0.849099
ENSG00000254817	14.0238	36.4936	-1.37043	0.0319423	0.546683	AC107918.1	8	12033646	12034612	-	967	unprocessed_pseudogene	olfactory receptor, family 7, subfamily E, member 160 pseudogene	-	16	32	1.11199	2.89386
ENSG00000235245	14.0238	36.4936	-1.37043	0.0319423	0.546683	AL360181.2	10	133295187	133295977	-	626	antisense	novel transcript	-	16	32	1.71773	4.47022
ENSG00000163273	54.3727	23.9529	1.17949	0.0321187	0.546683	NPPC	2	231921820	231926403	-	1071	protein_coding	natriuretic peptide C [Source:HGNC Symbol;Acc:HGNC:7941]	-	62	21	3.89054	1.71468
ENSG00000206113	15.7781	3.43186	2.16667	0.0322922	0.546683	CFAP99	4	2418974	2462942	+	5198	protein_coding	cilia and flagella associated protein 99 [Source:HGNC Symbol;Acc:HGNC:51180]	-	18	3	0.232726	0.0504706
ENSG00000154548	15.7781	3.43186	2.16667	0.0322922	0.546683	SRSF12	6	89095959	89118081	-	4548	protein_coding	serine and arginine rich splicing factor 12 [Source:HGNC Symbol;Acc:HGNC:21220]	-	18	3	0.265987	0.0576839
ENSG00000197191	15.7781	3.43186	2.16667	0.0322922	0.546683	CYSRT1	9	137224635	137226311	+	1297	protein_coding	cysteine rich tail 1 [Source:HGNC Symbol;Acc:HGNC:30529]	-	18	3	0.932697	0.202272
ENSG00000205221	4.375	15.9724	-1.8346	0.0322922	0.546683	VIT	2	36696690	36814792	+	3710	protein_coding	vitrin [Source:HGNC Symbol;Acc:HGNC:12697]	-	5	14	0.0905741	0.329995
ENSG00000271737	4.375	15.9724	-1.8346	0.0322922	0.546683	AC008608.2	5	134005147	134005562	+	416	lincRNA	novel transcript	-	5	14	0.807764	2.94299
ENSG00000177306	4.375	15.9724	-1.8346	0.0322922	0.546683	OR7E125P	8	7246726	7247571	-	846	unprocessed_pseudogene	olfactory receptor family 7 subfamily E member 125 pseudogene [Source:HGNC Symbol;Acc:HGNC:15098]	-	5	14	0.397199	1.44714
ENSG00000166349	4.375	15.9724	-1.8346	0.0322922	0.546683	RAG1	11	36510709	36593156	+	7815	protein_coding	recombination activating 1 [Source:HGNC Symbol;Acc:HGNC:9831]	-	5	14	0.0429981	0.156658
ENSG00000257718	4.375	15.9724	-1.8346	0.0322922	0.546683	CPNE8-AS1	12	38906451	38909592	+	526	antisense	CPNE8 antisense RNA 1 [Source:HGNC Symbol;Acc:HGNC:53937]	-	5	14	0.63884	2.32753
ENSG00000166856	4.375	15.9724	-1.8346	0.0322922	0.546683	GPR182	12	56994446	56998441	+	3451	protein_coding	G protein-coupled receptor 182 [Source:HGNC Symbol;Acc:HGNC:13708]	-	5	14	0.0973718	0.354762
ENSG00000166823	4.375	15.9724	-1.8346	0.0322922	0.546683	MESP1	15	89748661	89751310	-	2369	protein_coding	mesoderm posterior bHLH transcription factor 1 [Source:HGNC Symbol;Acc:HGNC:29658]	bHLH	5	14	0.141845	0.516793
ENSG00000225377	4.375	15.9724	-1.8346	0.0322922	0.546683	NRSN2-AS1	20	320313	348224	-	875	antisense	NRSN2 antisense RNA 1 [Source:HGNC Symbol;Acc:HGNC:51222]	-	5	14	0.384034	1.39918
ENSG00000281103	33.3211	12.5522	1.40144	0.0323643	0.546683	TRG-AS1	7	38341577	38378804	+	4130	antisense	T cell receptor gamma locus antisense RNA 1 [Source:HGNC Symbol;Acc:HGNC:48974]	-	38	11	0.61836	0.232914
ENSG00000249855	13.1466	34.2134	-1.36991	0.0323643	0.546683	EEF1A1P19	5	43495073	43496454	-	1382	processed_pseudogene	eukaryotic translation elongation factor 1 alpha 1 pseudogene 19 [Source:HGNC Symbol;Acc:HGNC:37892]	-	15	30	0.729443	1.89831
ENSG00000135338	23.6725	53.5945	-1.17373	0.0326066	0.546683	LCA5	6	79484991	79537458	-	5964	protein_coding	LCA5, lebercilin [Source:HGNC Symbol;Acc:HGNC:31923]	-	27	47	0.304253	0.68915
ENSG00000227896	23.6725	53.5945	-1.17373	0.0326066	0.546683	AL731569.1	10	86521945	86525101	+	3058	antisense	novel transcript	-	27	47	0.593382	1.34405
ENSG00000171931	31.5668	11.4122	1.45983	0.0327785	0.546683	FBXW10	17	18744024	18779349	+	4390	protein_coding	F-box and WD repeat domain containing 10 [Source:HGNC Symbol;Acc:HGNC:1211]	-	36	10	0.55112	0.1992
ENSG00000285943	12.2695	31.9333	-1.36932	0.0327785	0.546683	AC112128.1	3	113361901	113515151	-	6837	protein_coding	novel protein	-	14	28	0.137617	0.358135
ENSG00000230487	45.6012	94.6367	-1.05079	0.0329243	0.546683	PSMG3-AS1	7	1570073	1589626	+	6355	lincRNA	PSMG3 antisense RNA 1 (head to head) [Source:HGNC Symbol;Acc:HGNC:22230]	-	52	83	0.549915	1.14213
ENSG00000147912	22.7953	51.3144	-1.1653	0.0331211	0.546683	FBXO10	9	37510892	37576349	-	5997	protein_coding	F-box protein 10 [Source:HGNC Symbol;Acc:HGNC:13589]	-	26	45	0.291372	0.656194
ENSG00000259291	22.7953	51.3144	-1.1653	0.0331211	0.546683	ZNF710-AS1	15	90074512	90082207	-	2902	antisense	ZNF710 antisense RNA 1 [Source:HGNC Symbol;Acc:HGNC:53141]	-	26	45	0.602121	1.35603
ENSG00000235734	21.9182	51.3144	-1.22157	0.0331211	0.546683	HMGN1P36	2	97827248	97827545	+	298	processed_pseudogene	high mobility group nucleosome binding domain 1 pseudogene 36 [Source:HGNC Symbol;Acc:HGNC:39380]	-	25	45	5.63809	13.2054
ENSG00000249906	29.8125	10.2721	1.52798	0.0331737	0.546683	AC006487.1	17	49505657	49574064	-	1221	antisense	uncharacterized LOC100288866 [Source:NCBI gene;Acc:100288866]	-	34	9	1.87142	0.644586
ENSG00000153237	11.3923	30.7932	-1.42287	0.0331737	0.546683	CCDC148	2	158171081	158456753	-	3790	protein_coding	coiled-coil domain containing 148 [Source:HGNC Symbol;Acc:HGNC:25191]	-	13	27	0.230522	0.622986
ENSG00000261167	77.1785	153.92	-0.994452	0.033364	0.546683	AC107027.3	3	131455126	131458598	-	3473	sense_overlapping	novel transcript, overlapping to MRPL3	-	88	135	1.70289	3.39925
ENSG00000234405	17.5324	4.57188	1.91518	0.0333763	0.546683	Z69733.1	X	103497523	103500317	+	632	antisense	novel transcript	-	20	4	2.12677	0.553473
ENSG00000237672	17.5324	4.57188	1.91518	0.0333763	0.546683	KRR1P1	13	20070250	20072136	-	803	processed_pseudogene	KRR1, small subunit processome component homolog pseudogene 1 [Source:HGNC Symbol;Acc:HGNC:39580]	-	20	4	1.67387	0.43561
ENSG00000122432	5.25218	18.2526	-1.76945	0.0333763	0.546683	SPATA1	1	84506300	84566194	+	4280	protein_coding	spermatogenesis associated 1 [Source:HGNC Symbol;Acc:HGNC:14682]	-	6	16	0.094214	0.326911
ENSG00000249700	5.25218	18.2526	-1.76945	0.0333763	0.546683	SRD5A3-AS1	4	55363971	55395847	-	5148	processed_transcript	SRD5A3 antisense RNA 1 [Source:HGNC Symbol;Acc:HGNC:44138]	-	6	16	0.0783287	0.271791
ENSG00000212396	5.25218	18.2526	-1.76945	0.0333763	0.546683	RNA5SP323	10	93510548	93510680	-	133	rRNA_pseudogene	RNA, 5S ribosomal pseudogene 323 [Source:HGNC Symbol;Acc:HGNC:43223]	-	6	16	3.03185	10.5202
ENSG00000244332	5.25218	18.2526	-1.76945	0.0333763	0.546683	AL138759.1	10	94577439	94611238	+	645	sense_overlapping	novel transcript	-	6	16	0.625172	2.16927
ENSG00000060558	5.25218	18.2526	-1.76945	0.0333763	0.546683	GNA15	19	3136193	3163769	+	2613	protein_coding	G protein subunit alpha 15 [Source:HGNC Symbol;Acc:HGNC:4383]	-	6	16	0.154319	0.535469
ENSG00000270083	5.25218	18.2526	-1.76945	0.0333763	0.546683	AL021878.2	22	42089630	42090028	-	399	sense_intronic	novel transcript, sense intronic to NDUFA6	-	6	16	1.01062	3.50672
ENSG00000106366	10.5152	28.5131	-1.42649	0.0335331	0.546683	SERPINE1	7	101127089	101139266	+	3190	protein_coding	serpin family E member 1 [Source:HGNC Symbol;Acc:HGNC:8583]	-	12	25	0.252813	0.685335
ENSG00000186832	49.1098	20.5327	1.25416	0.033664	0.546683	KRT16	17	41609778	41615899	-	2475	protein_coding	keratin 16 [Source:HGNC Symbol;Acc:HGNC:6423]	-	56	18	1.52062	0.635991
ENSG00000214796	48.2327	20.5327	1.22823	0.033664	0.546683	AC098934.1	1	202851828	202861620	-	2958	transcribed_unprocessed_pseudogene	tubulin, alpha (TUBA) pseudogene	-	55	18	1.2496	0.532143
ENSG00000242759	48.2327	20.5327	1.22823	0.033664	0.546683	LINC00882	3	106836811	107240641	-	3882	lincRNA	long intergenic non-protein coding RNA 882 [Source:HGNC Symbol;Acc:HGNC:48568]	-	55	18	0.952172	0.405481
ENSG00000240184	21.041	49.0342	-1.2147	0.033664	0.546683	PCDHGC3	5	141475947	141512979	+	5432	protein_coding	protocadherin gamma subfamily C, 3 [Source:HGNC Symbol;Acc:HGNC:8716]	-	24	43	0.296934	0.692249
ENSG00000266318	9.63802	26.233	-1.43074	0.0338323	0.546683	MIR5692A1	7	97963658	97963726	+	69	miRNA	microRNA 5692a-1 [Source:HGNC Symbol;Acc:HGNC:43533]	-	11	23	10.714	29.1496
ENSG00000269397	9.63802	26.233	-1.43074	0.0338323	0.546683	AC011503.2	19	23927788	23929287	+	1500	sense_intronic	novel transcript, sense intronic to ZNF726	-	11	23	0.492844	1.34088
ENSG00000155542	94.7215	184.702	-0.962265	0.0338854	0.546683	SETD9	5	56909260	56925532	+	2711	protein_coding	SET domain containing 9 [Source:HGNC Symbol;Acc:HGNC:28508]	-	108	162	2.67733	5.22564
ENSG00000212175	20.1639	5.71192	1.80122	0.0339102	0.546683	RF00586	2	55565703	55565850	+	148	snoRNA		-	23	5	10.4442	2.95435
ENSG00000285650	20.1639	5.71192	1.80122	0.0339102	0.546683	AL157827.2	9	92600094	92612368	-	3199	antisense	Novel transcript, antisense to CENPP	-	23	5	0.483194	0.136681
ENSG00000285672	20.1639	5.71192	1.80122	0.0339102	0.546683	AL160396.2	13	114275326	114277323	-	1202	lincRNA	novel transcript	-	23	5	1.28597	0.363764
ENSG00000165376	19.2867	5.71192	1.73749	0.0339102	0.546683	CLDN2	X	106900164	106930861	+	3410	protein_coding	claudin 2 [Source:HGNC Symbol;Acc:HGNC:2041]	-	22	5	0.433587	0.128224
ENSG00000228395	19.2867	5.71192	1.73749	0.0339102	0.546683	AL356481.1	9	128528901	128552410	-	1242	antisense	novel transcript	-	22	5	1.19044	0.352048
ENSG00000088053	19.2867	5.71192	1.73749	0.0339102	0.546683	GP6	19	55013705	55038264	-	2703	protein_coding	glycoprotein VI platelet [Source:HGNC Symbol;Acc:HGNC:14388]	-	22	5	0.546997	0.161762
ENSG00000120210	6.12936	20.5327	-1.72065	0.0339102	0.546683	INSL6	9	5123880	5185668	-	1760	protein_coding	insulin like 6 [Source:HGNC Symbol;Acc:HGNC:6089]	-	7	18	0.267297	0.894362
ENSG00000183801	6.12936	20.5327	-1.72065	0.0339102	0.546683	OLFML1	11	7485388	7511377	+	3436	protein_coding	olfactomedin like 1 [Source:HGNC Symbol;Acc:HGNC:24473]	-	7	18	0.136916	0.458113
ENSG00000245156	6.12936	20.5327	-1.72065	0.0339102	0.546683	AP001107.1	11	66269832	66278525	-	2792	lincRNA	novel transcript	-	7	18	0.168496	0.563781
ENSG00000276698	6.12936	20.5327	-1.72065	0.0339102	0.546683	AL136295.6	14	24198433	24199090	+	658	lincRNA	novel transcript	-	7	18	0.714957	2.39222
ENSG00000259022	6.12936	20.5327	-1.72065	0.0339102	0.546683	DNAJC8P1	14	35430260	35430631	+	372	processed_pseudogene	DnaJ heat shock protein family (Hsp40) member C8 pseudogene 1 [Source:HGNC Symbol;Acc:HGNC:19928]	-	7	18	1.26463	4.23139
ENSG00000187902	6.12936	20.5327	-1.72065	0.0339102	0.546683	SHISA7	19	55428740	55442863	-	6083	protein_coding	shisa family member 7 [Source:HGNC Symbol;Acc:HGNC:35409]	-	7	18	0.0773372	0.258767
ENSG00000198246	49.1098	101.477	-1.04473	0.0340029	0.546683	SLC29A3	10	71319258	71381423	+	5439	protein_coding	solute carrier family 29 member 3 [Source:HGNC Symbol;Acc:HGNC:23096]	-	56	89	0.691954	1.43095
ENSG00000183397	23.6725	7.99201	1.55461	0.0340354	0.546683	C19orf71	19	3539154	3544030	+	674	protein_coding	chromosome 19 open reading frame 71 [Source:HGNC Symbol;Acc:HGNC:34496]	-	27	7	2.69223	0.908222
ENSG00000233892	21.9182	6.85196	1.6629	0.0340884	0.546683	PAIP1P1	6	30186798	30188614	-	1203	processed_pseudogene	poly(A) binding protein interacting protein 1 pseudogene 1 [Source:HGNC Symbol;Acc:HGNC:18240]	-	25	6	1.39663	0.436153
ENSG00000246334	7.00653	22.8128	-1.68271	0.0340884	0.546683	PRR7-AS1	5	177438503	177447699	-	1701	antisense	PRR7 antisense RNA 1 [Source:HGNC Symbol;Acc:HGNC:27961]	-	8	20	0.316078	1.0282
ENSG00000276292	7.00653	22.8128	-1.68271	0.0340884	0.546683	AC131159.1	12	118037869	118038081	+	213	antisense	novel transcript, antisense to WSB2	-	8	20	2.52417	8.21115
ENSG00000231595	7.00653	22.8128	-1.68271	0.0340884	0.546683	AC005224.1	17	14210488	14217922	+	1537	lincRNA	novel transcript	-	8	20	0.349804	1.13792
ENSG00000260005	7.00653	22.8128	-1.68271	0.0340884	0.546683	AC027601.1	17	81228707	81233983	+	4506	antisense	uncharacterized LOC105371925 [Source:NCBI gene;Acc:105371925]	-	8	20	0.119318	0.388144
ENSG00000261654	27.1811	60.4349	-1.14834	0.0347185	0.546683	AL360270.2	1	110936369	110942353	-	5985	sense_overlapping	novel transcript, sense overlapping C1orf103	-	31	53	0.348101	0.7744
ENSG00000230615	8.76086	1.1519	2.81507	0.0348666	0.546683	AL139220.2	1	44030443	44115913	+	7999	lincRNA	uncharacterized LOC107984948 [Source:NCBI gene;Acc:107984948]	-	10	1	0.084018	0.0109325
ENSG00000132718	8.76086	1.1519	2.81507	0.0348666	0.546683	SYT11	1	155859509	155885199	+	5240	protein_coding	synaptotagmin 11 [Source:HGNC Symbol;Acc:HGNC:19239]	-	10	1	0.128256	0.0166887
ENSG00000261000	8.76086	1.1519	2.81507	0.0348666	0.546683	AC244034.2	1	206503948	206504456	+	509	lincRNA	novel transcript	-	10	1	1.32035	0.171805
ENSG00000272609	8.76086	1.1519	2.81507	0.0348666	0.546683	AC016252.1	3	138004649	138005122	-	474	antisense	novel transcript, antisense to CLDN18	-	10	1	1.41785	0.184491
ENSG00000152990	8.76086	1.1519	2.81507	0.0348666	0.546683	ADGRA3	4	22345071	22516054	-	9250	protein_coding	adhesion G protein-coupled receptor A3 [Source:HGNC Symbol;Acc:HGNC:13839]	-	10	1	0.0726551	0.00945392
ENSG00000255458	8.76086	1.1519	2.81507	0.0348666	0.546683	AC108471.2	4	39639140	39666644	+	2301	lincRNA	novel transcript	-	10	1	0.292073	0.0380047
ENSG00000152583	8.76086	1.1519	2.81507	0.0348666	0.546683	SPARCL1	4	87473335	87531061	-	3477	protein_coding	SPARC like 1 [Source:HGNC Symbol;Acc:HGNC:11220]	-	10	1	0.193287	0.0251506
ENSG00000279923	8.76086	1.1519	2.81507	0.0348666	0.546683	AC022417.1	5	31558573	31559875	+	1303	TEC	tec	-	10	1	0.515779	0.0671134
ENSG00000206989	8.76086	1.1519	2.81507	0.0348666	0.546683	SNORD63	5	138561043	138561110	-	68	snoRNA	small nucleolar RNA, C/D box 63 [Source:HGNC Symbol;Acc:HGNC:10220]	-	10	1	9.88324	1.28601
ENSG00000271754	8.76086	1.1519	2.81507	0.0348666	0.546683	AL355802.2	6	43519180	43519724	-	545	antisense	novel transcript, antisense to POLR1C	-	10	1	1.23314	0.160456
ENSG00000118520	8.76086	1.1519	2.81507	0.0348666	0.546683	ARG1	6	131573144	131584332	+	1965	protein_coding	arginase 1 [Source:HGNC Symbol;Acc:HGNC:663]	-	10	1	0.342015	0.0445032
ENSG00000159904	8.76086	1.1519	2.81507	0.0348666	0.546683	ZNF890P	7	5121239	5144546	-	1737	transcribed_unprocessed_pseudogene	zinc finger protein 890, pseudogene [Source:HGNC Symbol;Acc:HGNC:38691]	-	10	1	0.386908	0.0503447
ENSG00000276840	8.76086	1.1519	2.81507	0.0348666	0.546683	PMS2P10	7	75288120	75299795	-	612	unprocessed_pseudogene	PMS1 homolog 2, mismatch repair system component pseudogene 10 [Source:HGNC Symbol;Acc:HGNC:9124]	-	10	1	1.09814	0.14289
ENSG00000253676	8.76086	1.1519	2.81507	0.0348666	0.546683	TAGLN2P1	8	106697427	106698013	-	587	processed_pseudogene	transgelin 2 pseudogene 1 [Source:HGNC Symbol;Acc:HGNC:21739]	-	10	1	1.14491	0.148976
ENSG00000250267	8.76086	1.1519	2.81507	0.0348666	0.546683	AC021237.1	8	109298598	109316513	+	1643	antisense	novel transcript	-	10	1	0.409044	0.0532251
ENSG00000253024	8.76086	1.1519	2.81507	0.0348666	0.546683	RNU6-1238P	11	67395210	67395311	-	102	snRNA	RNA, U6 small nuclear 1238, pseudogene [Source:HGNC Symbol;Acc:HGNC:48201]	-	10	1	6.58882	0.857341
ENSG00000207445	8.76086	1.1519	2.81507	0.0348666	0.546683	SNORD15B	11	75404421	75404566	+	146	snoRNA	small nucleolar RNA, C/D box 15B [Source:HGNC Symbol;Acc:HGNC:16649]	-	10	1	4.60315	0.598964
ENSG00000268584	8.76086	1.1519	2.81507	0.0348666	0.546683	AC073389.1	10	73625996	73626790	+	795	antisense	novel transcript, antisense to USP54	-	10	1	0.845359	0.109998
ENSG00000253309	8.76086	1.1519	2.81507	0.0348666	0.546683	SERPINE3	13	51335773	51364735	+	2608	protein_coding	serpin family E member 3 [Source:HGNC Symbol;Acc:HGNC:24774]	-	10	1	0.257692	0.033531
ENSG00000188869	8.76086	1.1519	2.81507	0.0348666	0.546683	TMC3	15	81331217	81374213	-	4848	protein_coding	transmembrane channel like 3 [Source:HGNC Symbol;Acc:HGNC:22995]	-	10	1	0.138626	0.0180381
ENSG00000255571	8.76086	1.1519	2.81507	0.0348666	0.546683	MIR9-3HG	15	89361579	89398487	+	7265	lincRNA	MIR9-3 host gene [Source:HGNC Symbol;Acc:HGNC:27388]	-	10	1	0.0925065	0.012037
ENSG00000260874	8.76086	1.1519	2.81507	0.0348666	0.546683	AC106820.5	16	2456252	2459979	-	879	lincRNA	uncharacterized LOC105371050 [Source:NCBI gene;Acc:105371050]	-	10	1	0.764573	0.0994867
ENSG00000221044	8.76086	1.1519	2.81507	0.0348666	0.546683	RF00012	17	44025020	44025223	-	204	snoRNA		-	10	1	3.29441	0.42867
ENSG00000268743	8.76086	1.1519	2.81507	0.0348666	0.546683	AC008737.1	19	16844025	16846473	+	371	sense_intronic	novel transcript, sense intronic SIN3B	-	10	1	1.81148	0.235711
ENSG00000234380	8.76086	1.1519	2.81507	0.0348666	0.546683	LINC01426	21	34745757	34784886	+	3219	antisense	long intergenic non-protein coding RNA 1426 [Source:HGNC Symbol;Acc:HGNC:50734]	-	10	1	0.208779	0.0271664
ENSG00000228677	8.76086	1.1519	2.81507	0.0348666	0.546683	TTC3-AS1	21	37187666	37193926	-	1097	antisense	TTC3 antisense RNA 1 [Source:HGNC Symbol;Acc:HGNC:40595]	-	10	1	0.612634	0.0797163
ENSG00000274265	0.866243	9.13207	-3.20703	0.0348666	0.546683	AC245297.3	1	149176022	149251013	+	1331	lincRNA	novel transcript	-	1	8	0.0504929	0.525612
ENSG00000224184	0.866243	9.13207	-3.20703	0.0348666	0.546683	MIR3681HG	2	11848622	12578348	+	3876	lincRNA	MIR3681 host gene [Source:HGNC Symbol;Acc:HGNC:52001]	-	1	8	0.017339	0.180493
ENSG00000226779	0.866243	9.13207	-3.20703	0.0348666	0.546683	NAALADL2-AS2	3	175234861	175271096	-	1038	antisense	NAALADL2 antisense RNA 2 [Source:HGNC Symbol;Acc:HGNC:41015]	-	1	8	0.0647457	0.673979
ENSG00000272908	0.866243	9.13207	-3.20703	0.0348666	0.546683	AC006033.2	7	38326070	38329643	-	1968	lincRNA	novel transcript	-	1	8	0.0341494	0.355483
ENSG00000223886	0.866243	9.13207	-3.20703	0.0348666	0.546683	AC073073.1	7	105530209	105530671	+	463	processed_pseudogene	ring finger protein 181 (RNF181) pseudogene	-	1	8	0.145153	1.51099
ENSG00000106686	0.866243	9.13207	-3.20703	0.0348666	0.546683	SPATA6L	9	4553386	4666674	-	7361	protein_coding	spermatogenesis associated 6 like [Source:HGNC Symbol;Acc:HGNC:25472]	-	1	8	0.00913001	0.0950401
ENSG00000275239	0.866243	9.13207	-3.20703	0.0348666	0.546683	FAM242F	9	41657708	41699072	-	1123	lincRNA	family with sequence similarity 242 member F [Source:HGNC Symbol;Acc:HGNC:53876]	-	1	8	0.0598451	0.622965
ENSG00000134802	0.866243	9.13207	-3.20703	0.0348666	0.546683	SLC43A3	11	57406954	57427580	-	4517	protein_coding	solute carrier family 43 member 3 [Source:HGNC Symbol;Acc:HGNC:17466]	-	1	8	0.0148785	0.154879
ENSG00000254399	0.866243	9.13207	-3.20703	0.0348666	0.546683	GLYATL1P4	11	59042737	59050971	+	906	unprocessed_pseudogene	glycine-N-acyltransferase like 1 pseudogene 4 [Source:HGNC Symbol;Acc:HGNC:37864]	-	1	8	0.0741788	0.772175
ENSG00000199325	0.866243	9.13207	-3.20703	0.0348666	0.546683	RNU4-39P	11	66614964	66615090	-	127	snRNA	RNA, U4 small nuclear 39, pseudogene [Source:HGNC Symbol;Acc:HGNC:46975]	-	1	8	0.529181	5.50858
ENSG00000196167	0.866243	9.13207	-3.20703	0.0348666	0.546683	COLCA1	11	111290787	111305045	-	8733	antisense	colorectal cancer associated 1 [Source:HGNC Symbol;Acc:HGNC:33789]	-	1	8	0.00769564	0.0801088
ENSG00000278156	0.866243	9.13207	-3.20703	0.0348666	0.546683	TSC22D1-AS1	13	44575893	44580432	+	3457	antisense	TSC22D1 antisense RNA 1 [Source:HGNC Symbol;Acc:HGNC:43684]	-	1	8	0.0194406	0.202369
ENSG00000228501	0.866243	9.13207	-3.20703	0.0348666	0.546683	RPL15P18	13	100150481	100151092	-	612	processed_pseudogene	ribosomal protein L15 pseudogene 18 [Source:HGNC Symbol;Acc:HGNC:36515]	-	1	8	0.109814	1.14312
ENSG00000258752	0.866243	9.13207	-3.20703	0.0348666	0.546683	AL357093.2	14	89350285	89364699	+	907	antisense	novel transcript, antisense to FOXN3	-	1	8	0.074097	0.771323
ENSG00000258962	0.866243	9.13207	-3.20703	0.0348666	0.546683	AL121839.1	14	91709111	91710617	+	1185	processed_pseudogene	pyruvate dehydrogenase kinase, isozyme 3 (PDK3) pseudogene	-	1	8	0.0567139	0.590371
ENSG00000256061	0.866243	9.13207	-3.20703	0.0348666	0.546683	DNAAF4	15	55410525	55508234	-	2934	protein_coding	dynein axonemal assembly factor 4 [Source:HGNC Symbol;Acc:HGNC:21493]	-	1	8	0.0229059	0.238442
ENSG00000266877	0.866243	9.13207	-3.20703	0.0348666	0.546683	AC007923.4	17	31583162	31637543	+	568	lincRNA	novel transcript	-	1	8	0.11832	1.23167
ENSG00000273232	0.866243	9.13207	-3.20703	0.0348666	0.546683	AC090912.3	18	22882825	22883357	-	533	sense_intronic	novel transcript, sense intronic to RBBP8	-	1	8	0.12609	1.31255
ENSG00000166396	0.866243	9.13207	-3.20703	0.0348666	0.546683	SERPINB7	18	63752935	63805376	+	2637	protein_coding	serpin family B member 7 [Source:HGNC Symbol;Acc:HGNC:13902]	-	1	8	0.0254858	0.265298
ENSG00000254806	0.866243	9.13207	-3.20703	0.0348666	0.546683	SYS1-DBNDD2	20	45363200	45410610	+	1402	protein_coding	SYS1-DBNDD2 readthrough (NMD candidate) [Source:HGNC Symbol;Acc:HGNC:33535]	-	1	8	0.0479358	0.498994
ENSG00000267672	0.866243	9.13207	-3.20703	0.0348666	0.546683	AC010632.2	19	37091341	37092564	+	1224	sense_intronic	novel transcript	-	1	8	0.0549069	0.571561
ENSG00000200871	0.866243	9.13207	-3.20703	0.0348666	0.546683	RNU6-810P	22	29134014	29134120	+	107	snRNA	RNA, U6 small nuclear 810, pseudogene [Source:HGNC Symbol;Acc:HGNC:47773]	-	1	8	0.628093	6.53823
ENSG00000147394	46.4784	95.7768	-1.04064	0.035256	0.546683	ZNF185	X	152914442	152973480	+	4812	protein_coding	zinc finger protein 185 with LIM domain [Source:HGNC Symbol;Acc:HGNC:12976]	-	53	84	0.740216	1.52654
ENSG00000196967	46.4784	95.7768	-1.04064	0.035256	0.546683	ZNF585A	19	37106734	37172741	-	10758	protein_coding	zinc finger protein 585A [Source:HGNC Symbol;Acc:HGNC:26305]	zf-C2H2	53	84	0.331095	0.682813
ENSG00000188739	26.3039	58.1547	-1.14005	0.0353038	0.546683	RBM34	1	235131183	235161457	-	3113	protein_coding	RNA binding motif protein 34 [Source:HGNC Symbol;Acc:HGNC:28965]	-	30	51	0.647665	1.43267
ENSG00000236104	68.407	31.9333	1.09685	0.0358234	0.546683	ZBTB22	6	33314406	33317942	-	2728	protein_coding	zinc finger and BTB domain containing 22 [Source:HGNC Symbol;Acc:HGNC:13085]	-	78	28	1.92158	0.897568
ENSG00000169372	56.127	25.0929	1.15842	0.035924	0.546683	CRADD	12	93677375	93894840	+	4276	protein_coding	CASP2 and RIPK1 domain containing adaptor with death domain [Source:HGNC Symbol;Acc:HGNC:2340]	-	64	22	1.00589	0.449924
ENSG00000170899	40.3383	17.1125	1.23246	0.0361572	0.546683	GSTA4	6	52977948	52995378	-	2175	protein_coding	glutathione S-transferase alpha 4 [Source:HGNC Symbol;Acc:HGNC:4629]	-	46	15	1.42137	0.603095
ENSG00000255508	40.3383	17.1125	1.23246	0.0361572	0.546683	AP002990.1	11	62559603	62591531	-	5197	protein_coding	novel transcript	-	46	15	0.594858	0.252402
ENSG00000175193	90.3357	43.3339	1.05821	0.0361877	0.546683	PARL	3	183829271	183884933	-	2268	protein_coding	presenilin associated rhomboid like [Source:HGNC Symbol;Acc:HGNC:18253]	-	103	38	3.05212	1.46519
ENSG00000158156	66.6528	30.7932	1.1117	0.0364108	0.546683	XKR8	1	27959462	27968096	+	2743	protein_coding	XK related 8 [Source:HGNC Symbol;Acc:HGNC:25508]	-	76	27	1.86207	0.860779
ENSG00000280046	31.5668	67.2752	-1.08794	0.0364108	0.546683	AC104581.4	17	7858943	7866083	+	7141	TEC	TEC	-	36	59	0.338806	0.722515
ENSG00000183508	38.584	15.9724	1.26732	0.0368698	0.546683	TENT5C	1	117605934	117628372	+	5751	protein_coding	terminal nucleotidyltransferase 5C [Source:HGNC Symbol;Acc:HGNC:24712]	-	44	14	0.514183	0.212882
ENSG00000274893	38.584	15.9724	1.26732	0.0368698	0.546683	AL136317.2	9	66014525	66020816	-	2254	lincRNA	novel transcript	-	44	14	1.31192	0.54316
ENSG00000100359	38.584	15.9724	1.26732	0.0368698	0.546683	SGSM3	22	40370591	40410289	+	4770	protein_coding	small G protein signaling modulator 3 [Source:HGNC Symbol;Acc:HGNC:25228]	-	44	14	0.61993	0.256663
ENSG00000185986	30.6897	64.9951	-1.07876	0.037032	0.546683	SDHAP3	5	1572222	1594620	-	1173	transcribed_unprocessed_pseudogene	succinate dehydrogenase complex flavoprotein subunit A pseudogene 3 [Source:HGNC Symbol;Acc:HGNC:18781]	-	35	57	2.00529	4.24943
ENSG00000168591	190.33	98.0569	0.956182	0.0371353	0.546683	TMUB2	17	44186970	44191731	+	3511	protein_coding	transmembrane and ubiquitin like domain containing 2 [Source:HGNC Symbol;Acc:HGNC:28459]	-	217	86	4.15372	2.14201
ENSG00000275481	15.7781	37.6336	-1.24615	0.0376208	0.546683	AC025031.4	12	46388856	46392126	+	3271	lincRNA	novel transcript	-	18	33	0.369828	0.882241
ENSG00000182327	15.7781	37.6336	-1.24615	0.0376208	0.546683	GLTPD2	17	4788959	4790390	+	1023	protein_coding	glycolipid transfer protein domain containing 2 [Source:HGNC Symbol;Acc:HGNC:33756]	-	18	33	1.18251	2.82093
ENSG00000279382	15.7781	37.6336	-1.24615	0.0376208	0.546683	AC018665.1	17	76090308	76091669	+	1362	TEC	TEC	-	18	33	0.888185	2.1188
ENSG00000118939	47.3555	96.9168	-1.0308	0.0376598	0.546683	UCHL3	13	75549480	75606020	+	1905	protein_coding	ubiquitin C-terminal hydrolase L3 [Source:HGNC Symbol;Acc:HGNC:12515]	-	54	85	1.90505	3.90191
ENSG00000081181	62.267	28.5131	1.12428	0.0376897	0.546683	ARG2	14	67619798	67651720	+	2418	protein_coding	arginase 2 [Source:HGNC Symbol;Acc:HGNC:664]	-	71	25	1.97338	0.904144
ENSG00000272341	28.9354	63.855	-1.13782	0.0376897	0.546683	AL137003.2	6	16764346	16766883	+	2538	lincRNA	novel transcript	-	33	56	0.873837	1.92952
ENSG00000230002	41.2155	85.5162	-1.05021	0.0377576	0.546683	ALMS1-IT1	2	73456764	73459482	+	2105	sense_intronic	ALMS1 intronic transcript 1 [Source:HGNC Symbol;Acc:HGNC:41305]	-	47	75	1.50056	3.11575
ENSG00000170011	73.6699	34.2134	1.10441	0.0377926	0.546683	MYRIP	3	39808914	40260321	+	5872	protein_coding	myosin VIIA and Rab interacting protein [Source:HGNC Symbol;Acc:HGNC:19156]	-	84	30	0.961394	0.446775
ENSG00000276791	49.9869	21.6727	1.20208	0.0380252	0.546683	AC092117.1	16	2777319	2780568	+	3250	lincRNA	novel transcript	-	57	19	1.17869	0.511239
ENSG00000188277	21.9182	50.1743	-1.18923	0.0380252	0.546683	C15orf62	15	40770080	40772449	+	2370	protein_coding	chromosome 15 open reading frame 62 [Source:HGNC Symbol;Acc:HGNC:34489]	-	25	44	0.708924	1.62352
ENSG00000129480	464.877	851.637	-0.873162	0.0383358	0.546683	DTD2	14	31446036	31457510	-	2971	protein_coding	D-tyrosyl-tRNA deacylase 2 (putative) [Source:HGNC Symbol;Acc:HGNC:20277]	-	530	747	11.989	21.9873
ENSG00000213763	34.1983	13.6923	1.31443	0.0384107	0.546683	ACTBP2	5	77784881	77786003	+	1123	processed_pseudogene	actin, beta pseudogene 2 [Source:HGNC Symbol;Acc:HGNC:135]	-	39	12	2.33396	0.934448
ENSG00000244124	14.0238	35.3535	-1.32478	0.0384107	0.546683	ATP1B3-AS1	3	141918252	141919021	-	376	antisense	ATP1B3 antisense RNA 1 [Source:HGNC Symbol;Acc:HGNC:40088]	-	16	31	2.85983	7.20987
ENSG00000100211	377.163	202.942	0.893832	0.038849	0.546683	CBY1	22	38656636	38673854	+	2348	protein_coding	chibby family member 1, beta catenin antagonist [Source:HGNC Symbol;Acc:HGNC:1307]	-	430	178	12.3077	6.62942
ENSG00000226015	58.7584	26.233	1.16054	0.0391281	0.546683	CCT8P1	1	147203276	147204932	-	1657	processed_pseudogene	chaperonin containing TCP1 subunit 8 pseudogene 1 [Source:HGNC Symbol;Acc:HGNC:35144]	-	67	23	2.71744	1.21383
ENSG00000181031	13.1466	33.0734	-1.32118	0.0392385	0.546683	RPH3AL	17	212389	386254	-	6066	protein_coding	rabphilin 3A like (without C2 domains) [Source:HGNC Symbol;Acc:HGNC:10296]	-	15	29	0.166187	0.41807
ENSG00000266896	45.6012	19.3926	1.22947	0.0396637	0.546683	AL354892.3	6	169770413	169772042	+	1630	sense_intronic	novel transcript	-	52	17	2.144	0.912042
ENSG00000230383	136.825	69.5553	0.975181	0.0396788	0.546683	AC009245.1	7	137721985	137722846	+	862	processed_pseudogene	ribosomal protein L6 (RPL6) pseudogene	-	156	61	12.1626	6.18837
ENSG00000248569	26.3039	57.0147	-1.11154	0.0399163	0.546683	CRSP8P	5	80351021	80351956	-	936	processed_pseudogene	mediator complex subunit 27 pseudogene [Source:NCBI gene;Acc:441089]	-	30	50	2.15404	4.67141
ENSG00000186787	30.6897	11.4122	1.41935	0.0401014	0.546683	SPIN2B	X	57118551	57121546	-	1477	protein_coding	spindlin family member 2B [Source:HGNC Symbol;Acc:HGNC:33147]	-	35	10	1.59256	0.59207
ENSG00000141622	78.9328	153.92	-0.962081	0.040233	0.546683	RNF165	18	46326809	46463140	+	11419	protein_coding	ring finger protein 165 [Source:HGNC Symbol;Acc:HGNC:31696]	-	90	135	0.529691	1.03385
ENSG00000228451	37.7069	77.5358	-1.03699	0.0402485	0.546683	SDAD1P1	8	26375913	26382953	-	3987	transcribed_processed_pseudogene	SDA1 domain containing 1 pseudogene 1 [Source:HGNC Symbol;Acc:HGNC:31403]	-	43	68	0.72482	1.49148
ENSG00000274925	43.8469	18.2526	1.25994	0.0405677	0.546683	ZKSCAN2-DT	16	25257952	25261066	+	3115	lincRNA	ZKSCAN2 divergent transcript [Source:HGNC Symbol;Acc:HGNC:53912]	-	50	16	1.07875	0.449175
ENSG00000134809	258.748	137.959	0.906882	0.0406569	0.546683	TIMM10	11	57528463	57530803	-	777	protein_coding	translocase of inner mitochondrial membrane 10 [Source:HGNC Symbol;Acc:HGNC:11814]	-	295	121	25.5158	13.6181
ENSG00000171401	54.3727	25.0929	1.11272	0.0407562	0.546683	KRT13	17	41500981	41505705	-	2913	protein_coding	keratin 13 [Source:HGNC Symbol;Acc:HGNC:6415]	-	62	22	1.43041	0.660444
ENSG00000226944	6.12936	1.39e-17	5.65943	0.0409646	0.546683	AL031847.1	1	6204840	6205780	-	378	antisense	uncharacterized LOC102724450 [Source:NCBI gene;Acc:102724450]	-	7	0	1.24456	0
ENSG00000270171	6.12936	1.39e-17	5.65943	0.0409646	0.546683	AL359881.3	1	7693124	7694844	-	1721	lincRNA	novel transcript	-	7	0	0.273354	0
ENSG00000284693	6.12936	1.39e-17	5.65943	0.0409646	0.546683	AL928921.2	1	9425094	9440564	-	2623	lincRNA	uncharacterized LOC100506022 [Source:NCBI gene;Acc:100506022]	-	7	0	0.179353	0
ENSG00000120937	6.12936	1.39e-17	5.65943	0.0409646	0.546683	NPPB	1	11857464	11858931	-	694	protein_coding	natriuretic peptide B [Source:HGNC Symbol;Acc:HGNC:7940]	-	7	0	0.67787	0
ENSG00000230623	6.12936	1.39e-17	5.65943	0.0409646	0.546683	AC104461.1	1	200333193	200478360	+	3344	processed_transcript	novel transcript, antisense to ZNF281	-	7	0	0.140682	0
ENSG00000232237	6.12936	1.39e-17	5.65943	0.0409646	0.546683	ASCL5	1	201113953	201127184	-	2026	protein_coding	achaete-scute family bHLH transcription factor 5 [Source:HGNC Symbol;Acc:HGNC:33169]	bHLH	7	0	0.232202	0
ENSG00000136634	6.12936	1.39e-17	5.65943	0.0409646	0.546683	IL10	1	206767602	206772494	-	2155	protein_coding	interleukin 10 [Source:HGNC Symbol;Acc:HGNC:5962]	-	7	0	0.218303	0
ENSG00000283876	6.12936	1.39e-17	5.65943	0.0409646	0.546683	MIR4260	1	209623444	209623510	-	67	miRNA	microRNA 4260 [Source:HGNC Symbol;Acc:HGNC:38179]	-	7	0	7.02152	0
ENSG00000135773	6.12936	1.39e-17	5.65943	0.0409646	0.546683	CAPN9	1	230747384	230802003	+	2593	protein_coding	calpain 9 [Source:HGNC Symbol;Acc:HGNC:1486]	-	7	0	0.181428	0
ENSG00000197472	6.12936	1.39e-17	5.65943	0.0409646	0.546683	ZNF695	1	246945547	247008093	-	3756	protein_coding	zinc finger protein 695 [Source:HGNC Symbol;Acc:HGNC:30954]	zf-C2H2	7	0	0.125251	0
ENSG00000252473	6.12936	1.39e-17	5.65943	0.0409646	0.546683	RF00272	2	39283657	39283791	-	135	snoRNA		-	7	0	3.48476	0
ENSG00000215263	6.12936	1.39e-17	5.65943	0.0409646	0.546683	AC025750.1	2	42532766	42533442	-	379	processed_pseudogene	ribosomal protein L21 (RPL21) pseudogene	-	7	0	1.24127	0
ENSG00000221055	6.12936	1.39e-17	5.65943	0.0409646	0.546683	MIR1302-3	2	113582959	113583096	-	138	miRNA	microRNA 1302-3 [Source:HGNC Symbol;Acc:HGNC:35295]	-	7	0	3.409	0
ENSG00000224463	6.12936	1.39e-17	5.65943	0.0409646	0.546683	AC079354.2	2	202231696	202231849	+	154	processed_pseudogene	ribosomal protein L39 (RPL39) pseudogene	-	7	0	3.05482	0
ENSG00000168306	6.12936	1.39e-17	5.65943	0.0409646	0.546683	ACOX2	3	58505136	58537319	-	3859	protein_coding	acyl-CoA oxidase 2 [Source:HGNC Symbol;Acc:HGNC:120]	-	7	0	0.121908	0
ENSG00000272844	6.12936	1.39e-17	5.65943	0.0409646	0.546683	AC074044.1	3	112990447	112991153	-	707	antisense	novel transcript, antisense to GTPBP8	-	7	0	0.665406	0
ENSG00000214283	6.12936	1.39e-17	5.65943	0.0409646	0.546683	RAD51AP1P1	3	136899076	136900076	-	1001	processed_pseudogene	RAD51 associated protein 1 pseudogene 1 [Source:HGNC Symbol;Acc:HGNC:49646]	-	7	0	0.469972	0
ENSG00000244692	6.12936	1.39e-17	5.65943	0.0409646	0.546683	RN7SL724P	3	139609669	139609939	-	271	misc_RNA	RNA, 7SL, cytoplasmic 724, pseudogene [Source:HGNC Symbol;Acc:HGNC:46740]	-	7	0	1.73595	0
ENSG00000228561	6.12936	1.39e-17	5.65943	0.0409646	0.546683	AC026355.1	3	177683627	177691250	+	587	lincRNA	novel transcript	-	7	0	0.801434	0
ENSG00000237170	6.12936	1.39e-17	5.65943	0.0409646	0.546683	RPS7P15	4	4507078	4507777	+	584	processed_pseudogene	ribosomal protein S7 pseudogene 15 [Source:HGNC Symbol;Acc:HGNC:48878]	-	7	0	0.805551	0
ENSG00000261121	6.12936	1.39e-17	5.65943	0.0409646	0.546683	LINC02473	4	24659856	24671568	+	2195	lincRNA	long intergenic non-protein coding RNA 2473 [Source:HGNC Symbol;Acc:HGNC:53412]	-	7	0	0.214324	0
ENSG00000138646	6.12936	1.39e-17	5.65943	0.0409646	0.546683	HERC5	4	88457117	88506163	+	4766	protein_coding	HECT and RLD domain containing E3 ubiquitin protein ligase 5 [Source:HGNC Symbol;Acc:HGNC:24368]	-	7	0	0.0987079	0
ENSG00000280369	6.12936	1.39e-17	5.65943	0.0409646	0.546683	AC012640.5	5	10342813	10343131	+	319	TEC	tec	-	7	0	1.47474	0
ENSG00000273294	6.12936	1.39e-17	5.65943	0.0409646	0.546683	C1QTNF3-AMACR	5	33987174	34124528	-	3424	protein_coding	C1QTNF3-AMACR readthrough (NMD candidate) [Source:HGNC Symbol;Acc:HGNC:49198]	-	7	0	0.137395	0
ENSG00000212122	6.12936	1.39e-17	5.65943	0.0409646	0.546683	TSSK1B	5	113432554	113435031	-	2478	protein_coding	testis specific serine kinase 1B [Source:HGNC Symbol;Acc:HGNC:14968]	-	7	0	0.189847	0
ENSG00000275506	6.12936	1.39e-17	5.65943	0.0409646	0.546683	AC010378.1	5	139612002	139612363	-	362	processed_pseudogene	histone cluster 3, H3 (HIST3H3) pseudogene	-	7	0	1.29956	0
ENSG00000200594	6.12936	1.39e-17	5.65943	0.0409646	0.546683	RNU6-824P	6	154825176	154825279	-	104	snRNA	RNA, U6 small nuclear 824, pseudogene [Source:HGNC Symbol;Acc:HGNC:47787]	-	7	0	4.52348	0
ENSG00000230914	6.12936	1.39e-17	5.65943	0.0409646	0.546683	AC004840.1	7	2383698	2388652	+	748	transcribed_unitary_pseudogene	kinesin family member pseudogene	-	7	0	0.628933	0
ENSG00000164556	6.12936	1.39e-17	5.65943	0.0409646	0.546683	FAM183BP	7	38685346	38687037	-	1595	processed_pseudogene	family with sequence similarity 183 member B, pseudogene [Source:HGNC Symbol;Acc:HGNC:34511]	-	7	0	0.294948	0
ENSG00000285886	6.12936	1.39e-17	5.65943	0.0409646	0.546683	AC211476.6	7	72954797	72957106	+	2085	lincRNA	novel transcript	-	7	0	0.225632	0
ENSG00000208036	6.12936	1.39e-17	5.65943	0.0409646	0.546683	MIR106B	7	100093993	100094074	-	82	miRNA	microRNA 106b [Source:HGNC Symbol;Acc:HGNC:31495]	-	7	0	5.7371	0
ENSG00000184408	6.12936	1.39e-17	5.65943	0.0409646	0.546683	KCND2	7	120273668	120750331	+	5555	protein_coding	potassium voltage-gated channel subfamily D member 2 [Source:HGNC Symbol;Acc:HGNC:6238]	-	7	0	0.084688	0
ENSG00000157703	6.12936	1.39e-17	5.65943	0.0409646	0.546683	SVOPL	7	138594285	138701352	-	6302	protein_coding	SVOP like [Source:HGNC Symbol;Acc:HGNC:27034]	-	7	0	0.0746496	0
ENSG00000049768	6.12936	1.39e-17	5.65943	0.0409646	0.546683	FOXP3	X	49250436	49264826	-	2647	protein_coding	forkhead box P3 [Source:HGNC Symbol;Acc:HGNC:6106]	Fork	7	0	0.177726	0
ENSG00000236576	6.12936	1.39e-17	5.65943	0.0409646	0.546683	AC241520.1	X	51856968	51858066	+	1099	processed_pseudogene	zinc finger protein pseudogene	-	7	0	0.428064	0
ENSG00000102271	6.12936	1.39e-17	5.65943	0.0409646	0.546683	KLHL4	X	87517749	87670050	+	5818	protein_coding	kelch like family member 4 [Source:HGNC Symbol;Acc:HGNC:6355]	-	7	0	0.0808597	0
ENSG00000274791	6.12936	1.39e-17	5.65943	0.0409646	0.546683	F8A2	X	155382115	155383230	+	1116	protein_coding	coagulation factor VIII associated 2 [Source:HGNC Symbol;Acc:HGNC:31849]	-	7	0	0.421543	0
ENSG00000215374	6.12936	1.39e-17	5.65943	0.0409646	0.546683	FAM66B	8	7301611	7355354	-	3339	lincRNA	family with sequence similarity 66 member B [Source:HGNC Symbol;Acc:HGNC:28890]	-	7	0	0.140893	0
ENSG00000253390	6.12936	1.39e-17	5.65943	0.0409646	0.546683	AC104561.1	8	23458601	23484971	+	630	lincRNA	novel transcript	-	7	0	0.746733	0
ENSG00000255107	6.12936	1.39e-17	5.65943	0.0409646	0.546683	AC079089.2	8	69859264	69860540	-	1277	processed_pseudogene	BAG family molecular chaperone regulator 4 (BAG4) pseudogene	-	7	0	0.368396	0
ENSG00000253666	6.12936	1.39e-17	5.65943	0.0409646	0.546683	AP000424.1	8	100475675	100501148	+	742	antisense	novel transcript	-	7	0	0.634019	0
ENSG00000201749	6.12936	1.39e-17	5.65943	0.0409646	0.546683	RF00019	9	114615455	114615568	-	114	misc_RNA		-	7	0	4.12668	0
ENSG00000222297	6.12936	1.39e-17	5.65943	0.0409646	0.546683	RNU6-1156P	11	125574719	125574818	+	100	snRNA	RNA, U6 small nuclear 1156, pseudogene [Source:HGNC Symbol;Acc:HGNC:48119]	-	7	0	4.70442	0
ENSG00000237512	6.12936	1.39e-17	5.65943	0.0409646	0.546683	UNC5B-AS1	10	71217224	71218228	-	707	antisense	UNC5B antisense RNA 1 [Source:HGNC Symbol;Acc:HGNC:45096]	-	7	0	0.665406	0
ENSG00000225423	6.12936	1.39e-17	5.65943	0.0409646	0.546683	TNPO1P1	10	84390908	84392045	+	1138	processed_pseudogene	transportin 1 pseudogene 1 [Source:HGNC Symbol;Acc:HGNC:45120]	-	7	0	0.413394	0
ENSG00000254536	6.12936	1.39e-17	5.65943	0.0409646	0.546683	AL360181.3	10	133390834	133420495	+	1605	protein_coding	novel protein, PAOX-MTG1 readthrough	-	7	0	0.29311	0
ENSG00000226711	6.12936	1.39e-17	5.65943	0.0409646	0.546683	FAM66C	12	8180209	8216151	+	4661	antisense	family with sequence similarity 66 member C [Source:HGNC Symbol;Acc:HGNC:21644]	-	7	0	0.100932	0
ENSG00000257488	6.12936	1.39e-17	5.65943	0.0409646	0.546683	LINC02354	12	47826854	47837898	+	944	lincRNA	long intergenic non-protein coding RNA 2354 [Source:HGNC Symbol;Acc:HGNC:53276]	-	7	0	0.49835	0
ENSG00000139626	6.12936	1.39e-17	5.65943	0.0409646	0.546683	ITGB7	12	53191318	53207307	-	4481	protein_coding	integrin subunit beta 7 [Source:HGNC Symbol;Acc:HGNC:6162]	-	7	0	0.104986	0
ENSG00000241825	6.12936	1.39e-17	5.65943	0.0409646	0.546683	RPL7P42	12	68684595	68686308	+	679	processed_pseudogene	ribosomal protein L7 pseudogene 42 [Source:HGNC Symbol;Acc:HGNC:35543]	-	7	0	0.692845	0
ENSG00000238105	6.12936	1.39e-17	5.65943	0.0409646	0.546683	GOLGA2P5	12	100156357	100173659	-	10957	transcribed_unprocessed_pseudogene	GOLGA2 pseudogene 5 [Source:HGNC Symbol;Acc:HGNC:25315]	-	7	0	0.0429353	0
ENSG00000257359	6.12936	1.39e-17	5.65943	0.0409646	0.546683	AC073863.1	12	113932569	113937255	+	570	antisense	novel transcript	-	7	0	0.825337	0
ENSG00000256906	6.12936	1.39e-17	5.65943	0.0409646	0.546683	LINC02419	12	130070325	130072685	+	1713	lincRNA	long intergenic non-protein coding RNA 2419 [Source:HGNC Symbol;Acc:HGNC:53349]	-	7	0	0.27463	0
ENSG00000235957	6.12936	1.39e-17	5.65943	0.0409646	0.546683	COX7CP1	13	49187479	49187670	-	192	processed_pseudogene	cytochrome c oxidase subunit 7C pseudogene 1 [Source:HGNC Symbol;Acc:HGNC:2293]	-	7	0	2.45022	0
ENSG00000204442	6.12936	1.39e-17	5.65943	0.0409646	0.546683	FAM155A	13	107163510	107866735	-	8503	protein_coding	family with sequence similarity 155 member A [Source:HGNC Symbol;Acc:HGNC:33877]	-	7	0	0.0553266	0
ENSG00000258872	6.12936	1.39e-17	5.65943	0.0409646	0.546683	FDPSP3	14	54884849	54886213	-	1013	transcribed_processed_pseudogene	farnesyl diphosphate synthase pseudogene 3 [Source:HGNC Symbol;Acc:HGNC:3634]	-	7	0	0.464405	0
ENSG00000185559	6.12936	1.39e-17	5.65943	0.0409646	0.546683	DLK1	14	100725705	100738224	+	5312	protein_coding	delta like non-canonical Notch ligand 1 [Source:HGNC Symbol;Acc:HGNC:2907]	-	7	0	0.0885621	0
ENSG00000166183	6.12936	1.39e-17	5.65943	0.0409646	0.546683	ASPG	14	104085679	104115581	+	6125	protein_coding	asparaginase [Source:HGNC Symbol;Acc:HGNC:20123]	-	7	0	0.0768069	0
ENSG00000274099	6.12936	1.39e-17	5.65943	0.0409646	0.546683	ABCB10P1	15	23179869	23182049	+	2181	processed_pseudogene	ABCB10 pseudogene 1 [Source:HGNC Symbol;Acc:HGNC:14114]	-	7	0	0.2157	0
ENSG00000259447	6.12936	1.39e-17	5.65943	0.0409646	0.546683	AC013652.2	15	39300418	39310782	-	1112	lincRNA	novel transcript	-	7	0	0.423059	0
ENSG00000270702	6.12936	1.39e-17	5.65943	0.0409646	0.546683	AC073657.2	15	41718370	41718672	-	303	processed_pseudogene	ribosomal protein L6 (RPL6) pseudogene	-	7	0	1.55261	0
ENSG00000259377	6.12936	1.39e-17	5.65943	0.0409646	0.546683	AC026770.1	15	51752485	51756475	+	581	sense_intronic	novel transcript, intronic to TMOD2	-	7	0	0.809711	0
ENSG00000261652	6.12936	1.39e-17	5.65943	0.0409646	0.546683	C15orf65	15	55408548	55418764	+	843	protein_coding	chromosome 15 open reading frame 65 [Source:HGNC Symbol;Acc:HGNC:44654]	-	7	0	0.558057	0
ENSG00000230183	6.12936	1.39e-17	5.65943	0.0409646	0.546683	CNOT6LP1	15	56005715	56007176	-	1462	processed_pseudogene	CCR4-NOT transcription complex subunit 6-like pseudogene 1 [Source:HGNC Symbol;Acc:HGNC:32355]	-	7	0	0.32178	0
ENSG00000259771	6.12936	1.39e-17	5.65943	0.0409646	0.546683	AC092756.1	15	59266720	59271162	-	448	sense_intronic	novel transcript, sense intronic to MYO1E	-	7	0	1.05009	0
ENSG00000259316	6.12936	1.39e-17	5.65943	0.0409646	0.546683	AC087632.1	15	64181180	64381440	-	3287	protein_coding	novel transcript	-	7	0	0.143122	0
ENSG00000270036	6.12936	1.39e-17	5.65943	0.0409646	0.546683	AC027243.2	15	76343642	76344365	+	724	lincRNA	novel transcript	-	7	0	0.649782	0
ENSG00000275995	6.12936	1.39e-17	5.65943	0.0409646	0.546683	AC109809.1	15	81403026	81403570	+	545	lincRNA	novel transcript	-	7	0	0.863196	0
ENSG00000259356	6.12936	1.39e-17	5.65943	0.0409646	0.546683	AC022710.1	15	100126106	100129743	+	1781	antisense	novel transcript, antisense to ADAMTS17	-	7	0	0.264145	0
ENSG00000161992	6.12936	1.39e-17	5.65943	0.0409646	0.546683	PRR35	16	560422	565528	+	2216	protein_coding	proline rich 35 [Source:HGNC Symbol;Acc:HGNC:14139]	-	7	0	0.212293	0
ENSG00000275371	6.12936	1.39e-17	5.65943	0.0409646	0.546683	AC012645.4	16	30110895	30111955	+	1061	antisense	novel transcript, antisense to GDPD3	-	7	0	0.443395	0
ENSG00000260494	6.12936	1.39e-17	5.65943	0.0409646	0.546683	AC002310.3	16	30537202	30538231	-	723	unprocessed_pseudogene	ribosomal protein L7 (RPL7) pseudogene	-	7	0	0.650681	0
ENSG00000263207	6.12936	1.39e-17	5.65943	0.0409646	0.546683	AC109462.2	16	55332355	55332967	+	613	lincRNA	novel transcript	-	7	0	0.767442	0
ENSG00000261673	6.12936	1.39e-17	5.65943	0.0409646	0.546683	AC009075.1	16	72224565	72225144	-	391	lincRNA	novel transcript	-	7	0	1.20318	0
ENSG00000182376	6.12936	1.39e-17	5.65943	0.0409646	0.546683	AC138028.1	16	88742767	88745748	+	2238	antisense	uncharacterized LOC339059 [Source:NCBI gene;Acc:339059]	-	7	0	0.210206	0
ENSG00000261253	6.12936	1.39e-17	5.65943	0.0409646	0.546683	AC137932.2	16	89321133	89325110	+	1360	processed_transcript	uncharacterized LOC100287036 [Source:NCBI gene;Acc:100287036]	-	7	0	0.345913	0
ENSG00000225442	6.12936	1.39e-17	5.65943	0.0409646	0.546683	MPRIP-AS1	17	17076038	17077752	-	1058	antisense	MPRIP antisense RNA 1 [Source:HGNC Symbol;Acc:HGNC:41263]	-	7	0	0.444652	0
ENSG00000265282	6.12936	1.39e-17	5.65943	0.0409646	0.546683	AC005828.4	17	63430468	63432211	-	552	lincRNA	novel transcript	-	7	0	0.85225	0
ENSG00000273355	6.12936	1.39e-17	5.65943	0.0409646	0.546683	AP000894.4	18	813274	813756	+	483	lincRNA	novel transcript	-	7	0	0.974	0
ENSG00000263829	6.12936	1.39e-17	5.65943	0.0409646	0.546683	SINHCAFP1	18	26255698	26256355	-	658	processed_pseudogene	SINHCAF pseudogene 1 [Source:HGNC Symbol;Acc:HGNC:19052]	-	7	0	0.714957	0
ENSG00000170608	6.12936	1.39e-17	5.65943	0.0409646	0.546683	FOXA3	19	45863989	45873797	+	2192	protein_coding	forkhead box A3 [Source:HGNC Symbol;Acc:HGNC:5023]	Fork	7	0	0.214618	0
ENSG00000105374	6.12936	1.39e-17	5.65943	0.0409646	0.546683	NKG7	19	51371606	51372715	-	935	protein_coding	natural killer cell granule protein 7 [Source:HGNC Symbol;Acc:HGNC:7830]	-	7	0	0.503147	0
ENSG00000197937	6.12936	1.39e-17	5.65943	0.0409646	0.546683	ZNF347	19	53124072	53159075	-	9131	protein_coding	zinc finger protein 347 [Source:HGNC Symbol;Acc:HGNC:16447]	zf-C2H2	7	0	0.0515214	0
ENSG00000268895	6.12936	1.39e-17	5.65943	0.0409646	0.546683	A1BG-AS1	19	58347751	58355183	+	2793	antisense	A1BG antisense RNA 1 [Source:HGNC Symbol;Acc:HGNC:37133]	-	7	0	0.168436	0
ENSG00000226471	6.12936	1.39e-17	5.65943	0.0409646	0.546683	Z93930.2	22	28800683	28848559	+	1470	antisense	novel transcript	-	7	0	0.320029	0
ENSG00000138944	6.12936	1.39e-17	5.65943	0.0409646	0.546683	SHISAL1	22	44243667	44312851	-	6751	protein_coding	shisa like 1 [Source:HGNC Symbol;Acc:HGNC:29335]	-	7	0	0.0696848	0
ENSG00000266075	1.39e-17	5.71192	-5.55443	0.0409646	0.546683	RN7SL574P	1	3782815	3783111	+	297	misc_RNA	RNA, 7SL, cytoplasmic 574, pseudogene [Source:HGNC Symbol;Acc:HGNC:46590]	-	0	5	0	1.4722
ENSG00000227868	1.39e-17	5.71192	-5.55443	0.0409646	0.546683	TEX46	1	23010834	23015850	-	658	protein_coding	testis expressed 46 [Source:HGNC Symbol;Acc:HGNC:44651]	-	0	5	0	0.664504
ENSG00000185668	1.39e-17	5.71192	-5.55443	0.0409646	0.546683	POU3F1	1	38044611	38046794	-	2184	protein_coding	POU class 3 homeobox 1 [Source:HGNC Symbol;Acc:HGNC:9214]	Pou	0	5	0	0.200203
ENSG00000224863	1.39e-17	5.71192	-5.55443	0.0409646	0.546683	LINC01398	1	46446673	46451281	-	1398	processed_transcript	long intergenic non-protein coding RNA 1398 [Source:HGNC Symbol;Acc:HGNC:50678]	-	0	5	0	0.312764
ENSG00000227742	1.39e-17	5.71192	-5.55443	0.0409646	0.546683	CALR4P	1	51561866	51594897	-	2704	transcribed_unitary_pseudogene	calreticulin 4, pseudogene [Source:HGNC Symbol;Acc:HGNC:35456]	-	0	5	0	0.161703
ENSG00000236004	1.39e-17	5.71192	-5.55443	0.0409646	0.546683	AL139156.3	1	52189916	52190309	-	394	processed_pseudogene	pseudogene similar to part of ribosomal protein L9 (RPL9)	-	0	5	0	1.10976
ENSG00000238015	1.39e-17	5.71192	-5.55443	0.0409646	0.546683	AC104837.2	1	78666272	78666695	+	424	processed_pseudogene	ribosomal protein L23 (RPL23) pseudogene	-	0	5	0	1.03124
ENSG00000202259	1.39e-17	5.71192	-5.55443	0.0409646	0.546683	RNU6-1318P	1	100000637	100000739	-	103	snRNA	RNA, U6 small nuclear 1318, pseudogene [Source:HGNC Symbol;Acc:HGNC:48281]	-	0	5	0	4.24509
ENSG00000215867	1.39e-17	5.71192	-5.55443	0.0409646	0.546683	KRT18P57	1	111648291	111649544	-	1254	processed_pseudogene	keratin 18 pseudogene 57 [Source:HGNC Symbol;Acc:HGNC:48884]	-	0	5	0	0.348679
ENSG00000234937	1.39e-17	5.71192	-5.55443	0.0409646	0.546683	AL139128.1	1	155845367	155846624	+	941	processed_pseudogene	proteasome (prosome, macropain) 26S subunit, non-ATPase, 7 (Mov34 homolog) (PSMD7) pseudogene	-	0	5	0	0.464659
ENSG00000203307	1.39e-17	5.71192	-5.55443	0.0409646	0.546683	AL626787.1	1	166081183	166087483	+	594	antisense	novel transcript	-	0	5	0	0.736101
ENSG00000228536	1.39e-17	5.71192	-5.55443	0.0409646	0.546683	AL513283.1	1	219409523	219459369	-	1930	lincRNA	novel transcript	-	0	5	0	0.226551
ENSG00000226164	1.39e-17	5.71192	-5.55443	0.0409646	0.546683	FGFR3P6	1	247119669	247120278	+	610	processed_pseudogene	fibroblast growth factor receptor 3 pseudogene 6 [Source:HGNC Symbol;Acc:HGNC:37951]	-	0	5	0	0.716793
ENSG00000116035	1.39e-17	5.71192	-5.55443	0.0409646	0.546683	VAX2	2	70900590	70965373	+	2961	protein_coding	ventral anterior homeobox 2 [Source:HGNC Symbol;Acc:HGNC:12661]	Homeobox	0	5	0	0.147668
ENSG00000144015	1.39e-17	5.71192	-5.55443	0.0409646	0.546683	TRIM43	2	95592018	95599778	+	1682	protein_coding	tripartite motif containing 43 [Source:HGNC Symbol;Acc:HGNC:19015]	-	0	5	0	0.259955
ENSG00000273595	1.39e-17	5.71192	-5.55443	0.0409646	0.546683	AC092106.2	2	106207394	106208115	+	722	processed_pseudogene	novel pseudogene	-	0	5	0	0.605601
ENSG00000072163	1.39e-17	5.71192	-5.55443	0.0409646	0.546683	LIMS2	2	127638381	127681786	-	8487	protein_coding	LIM zinc finger domain containing 2 [Source:HGNC Symbol;Acc:HGNC:16084]	-	0	5	0	0.0515192
ENSG00000238171	1.39e-17	5.71192	-5.55443	0.0409646	0.546683	AC068196.1	2	181076051	181105968	-	833	lincRNA	novel transcript	-	0	5	0	0.524903
ENSG00000163599	1.39e-17	5.71192	-5.55443	0.0409646	0.546683	CTLA4	2	203867771	203873965	+	2140	protein_coding	cytotoxic T-lymphocyte associated protein 4 [Source:HGNC Symbol;Acc:HGNC:2505]	-	0	5	0	0.20432
ENSG00000237271	1.39e-17	5.71192	-5.55443	0.0409646	0.546683	AC009498.1	2	204228137	204234985	-	541	lincRNA	novel transcript	-	0	5	0	0.808214
ENSG00000238062	1.39e-17	5.71192	-5.55443	0.0409646	0.546683	SPATA3-AS1	2	230984368	230996032	-	3693	lincRNA	SPATA3 antisense RNA 1 (head to head) [Source:HGNC Symbol;Acc:HGNC:28013]	-	0	5	0	0.118398
ENSG00000233538	1.39e-17	5.71192	-5.55443	0.0409646	0.546683	AC017104.3	2	231452195	231453153	+	568	lincRNA	novel transcript	-	0	5	0	0.769796
ENSG00000144481	1.39e-17	5.71192	-5.55443	0.0409646	0.546683	TRPM8	2	233917398	234019522	+	7903	protein_coding	transient receptor potential cation channel subfamily M member 8 [Source:HGNC Symbol;Acc:HGNC:17961]	-	0	5	0	0.0553263
ENSG00000225558	1.39e-17	5.71192	-5.55443	0.0409646	0.546683	UBE2D3P2	3	37134658	37135102	+	445	processed_pseudogene	ubiquitin conjugating enzyme E2 D3 pseudogene 2 [Source:HGNC Symbol;Acc:HGNC:39010]	-	0	5	0	0.98257
ENSG00000239828	1.39e-17	5.71192	-5.55443	0.0409646	0.546683	AC063944.1	3	107272611	107421304	-	3310	lincRNA	novel transcript	-	0	5	0	0.132098
ENSG00000239483	1.39e-17	5.71192	-5.55443	0.0409646	0.546683	RPS15AP16	3	128798841	128799201	-	361	processed_pseudogene	ribosomal protein S15a pseudogene 16 [Source:HGNC Symbol;Acc:HGNC:36764]	-	0	5	0	1.2112
ENSG00000271270	1.39e-17	5.71192	-5.55443	0.0409646	0.546683	TMCC1-AS1	3	129893811	129918575	+	4683	antisense	TMCC1 antisense RNA 1 (head to head) [Source:HGNC Symbol;Acc:HGNC:49060]	-	0	5	0	0.0933683
ENSG00000201600	1.39e-17	5.71192	-5.55443	0.0409646	0.546683	RN7SKP124	3	139584105	139584445	-	341	misc_RNA	RNA, 7SK small nuclear pseudogene 124 [Source:HGNC Symbol;Acc:HGNC:45848]	-	0	5	0	1.28224
ENSG00000206199	1.39e-17	5.71192	-5.55443	0.0409646	0.546683	ANKUB1	3	149761100	149968385	-	6544	protein_coding	ankyrin repeat and ubiquitin domain containing 1 [Source:HGNC Symbol;Acc:HGNC:29642]	-	0	5	0	0.066816
ENSG00000229178	1.39e-17	5.71192	-5.55443	0.0409646	0.546683	AC233280.1	3	195655565	195657927	-	1684	lincRNA	novel transcript	-	0	5	0	0.259646
ENSG00000214846	1.39e-17	5.71192	-5.55443	0.0409646	0.546683	AC114744.1	4	15730962	15731627	-	666	processed_pseudogene	ribosomal protein L10a (RPL10A) pseudogene	-	0	5	0	0.656522
ENSG00000250436	1.39e-17	5.71192	-5.55443	0.0409646	0.546683	LINC02499	4	73508803	73534128	+	1193	lincRNA	long intergenic non-protein coding RNA 2499 [Source:HGNC Symbol;Acc:HGNC:53484]	-	0	5	0	0.366508
ENSG00000227304	1.39e-17	5.71192	-5.55443	0.0409646	0.546683	AC067942.1	4	82494786	82496278	-	1493	transcribed_processed_pseudogene	ribosomal protein S6 (RPS6) pseudogene	-	0	5	0	0.292863
ENSG00000155016	1.39e-17	5.71192	-5.55443	0.0409646	0.546683	CYP2U1	4	107931369	107953457	+	6096	protein_coding	cytochrome P450 family 2 subfamily U member 1 [Source:HGNC Symbol;Acc:HGNC:20582]	-	0	5	0	0.0717264
ENSG00000249741	1.39e-17	5.71192	-5.55443	0.0409646	0.546683	AC093890.1	4	143911514	143912053	-	540	processed_pseudogene	salvador homolog 1 (Drosophila) (SAV1) pseudogene	-	0	5	0	0.809711
ENSG00000250043	1.39e-17	5.71192	-5.55443	0.0409646	0.546683	AC106895.1	4	173877471	173913252	-	1230	lincRNA	novel transcript	-	0	5	0	0.355483
ENSG00000248980	1.39e-17	5.71192	-5.55443	0.0409646	0.546683	AC019163.1	4	176308268	176320458	-	610	antisense	novel transcript	-	0	5	0	0.716793
ENSG00000232517	1.39e-17	5.71192	-5.55443	0.0409646	0.546683	AC112198.2	5	54808210	54872551	-	6996	unitary_pseudogene	novel pseudogene	-	0	5	0	0.0624991
ENSG00000164283	1.39e-17	5.71192	-5.55443	0.0409646	0.546683	ESM1	5	54977864	55022671	-	2695	protein_coding	endothelial cell specific molecule 1 [Source:HGNC Symbol;Acc:HGNC:3466]	-	0	5	0	0.162243
ENSG00000206698	1.39e-17	5.71192	-5.55443	0.0409646	0.546683	RNU1-73P	5	97175950	97176113	-	164	snRNA	RNA, U1 small nuclear 73, pseudogene [Source:HGNC Symbol;Acc:HGNC:48415]	-	0	5	0	2.66612
ENSG00000242683	1.39e-17	5.71192	-5.55443	0.0409646	0.546683	RPL12P21	5	139035148	139035987	-	518	processed_pseudogene	ribosomal protein L12 pseudogene 21 [Source:HGNC Symbol;Acc:HGNC:36845]	-	0	5	0	0.8441
ENSG00000238374	1.39e-17	5.71192	-5.55443	0.0409646	0.546683	RNU7-180P	5	146245191	146245253	-	63	snRNA	RNA, U7 small nuclear 180 pseudogene [Source:HGNC Symbol;Acc:HGNC:45714]	-	0	5	0	6.94038
ENSG00000224707	1.39e-17	5.71192	-5.55443	0.0409646	0.546683	E2F3-IT1	6	20437821	20440178	+	400	sense_intronic	E2F3 intronic transcript 1 [Source:HGNC Symbol;Acc:HGNC:41329]	-	0	5	0	1.09311
ENSG00000228078	1.39e-17	5.71192	-5.55443	0.0409646	0.546683	HLA-U	6	29934101	29934286	+	186	unprocessed_pseudogene	major histocompatibility complex, class I, U (pseudogene) [Source:HGNC Symbol;Acc:HGNC:23477]	-	0	5	0	2.35077
ENSG00000170927	1.39e-17	5.71192	-5.55443	0.0409646	0.546683	PKHD1	6	51615300	52087625	-	17454	protein_coding	PKHD1, fibrocystin/polyductin [Source:HGNC Symbol;Acc:HGNC:9016]	-	0	5	0	0.0250512
ENSG00000225415	1.39e-17	5.71192	-5.55443	0.0409646	0.546683	CCRL1P1	6	138822747	138823799	+	1053	processed_pseudogene	C-C motif chemokine receptor like 1 pseudogene 1 [Source:HGNC Symbol;Acc:HGNC:21142]	-	0	5	0	0.415236
ENSG00000233330	1.39e-17	5.71192	-5.55443	0.0409646	0.546683	AL078581.1	6	149591755	149592663	-	340	antisense	novel transcript	-	0	5	0	1.28601
ENSG00000219622	1.39e-17	5.71192	-5.55443	0.0409646	0.546683	AL451061.1	6	150504811	150510300	-	862	processed_pseudogene	alpha-methylacyl-CoA racemase (AMACR) pseudogene	-	0	5	0	0.507243
ENSG00000240093	1.39e-17	5.71192	-5.55443	0.0409646	0.546683	AC093627.3	7	182935	194180	-	574	antisense	novel transcript	-	0	5	0	0.761749
ENSG00000164855	1.39e-17	5.71192	-5.55443	0.0409646	0.546683	TMEM184A	7	1542235	1560821	-	7805	protein_coding	transmembrane protein 184A [Source:HGNC Symbol;Acc:HGNC:28797]	-	0	5	0	0.056021
ENSG00000252821	1.39e-17	5.71192	-5.55443	0.0409646	0.546683	RNU6-388P	7	33001950	33002054	-	105	snRNA	RNA, U6 small nuclear 388, pseudogene [Source:HGNC Symbol;Acc:HGNC:47351]	-	0	5	0	4.16423
ENSG00000105852	1.39e-17	5.71192	-5.55443	0.0409646	0.546683	PON3	7	95359944	95396368	-	4040	protein_coding	paraoxonase 3 [Source:HGNC Symbol;Acc:HGNC:9206]	-	0	5	0	0.108229
ENSG00000228368	1.39e-17	5.71192	-5.55443	0.0409646	0.546683	AC106873.1	7	116965846	116967472	-	459	antisense	novel transcript, antisense to ST7	-	0	5	0	0.952601
ENSG00000223500	1.39e-17	5.71192	-5.55443	0.0409646	0.546683	AC083862.1	7	135128444	135129685	+	1242	processed_pseudogene	ring finger protein 14 (RNF14) pseudogene	-	0	5	0	0.352048
ENSG00000234995	1.39e-17	5.71192	-5.55443	0.0409646	0.546683	AC013429.2	7	138490581	138491361	-	781	processed_pseudogene	ribosomal protein S3A (RPS3A) pseudogene	-	0	5	0	0.559851
ENSG00000127362	1.39e-17	5.71192	-5.55443	0.0409646	0.546683	TAS2R3	7	141764097	141765197	+	1101	protein_coding	taste 2 receptor member 3 [Source:HGNC Symbol;Acc:HGNC:14910]	-	0	5	0	0.397133
ENSG00000260555	1.39e-17	5.71192	-5.55443	0.0409646	0.546683	AC092681.2	7	150000752	150005124	+	3044	lincRNA	novel transcript	-	0	5	0	0.143641
ENSG00000102010	1.39e-17	5.71192	-5.55443	0.0409646	0.546683	BMX	X	15464246	15556529	+	2806	protein_coding	BMX non-receptor tyrosine kinase [Source:HGNC Symbol;Acc:HGNC:1079]	-	0	5	0	0.155825
ENSG00000225037	1.39e-17	5.71192	-5.55443	0.0409646	0.546683	EIF1AX-AS1	X	20139968	20140444	+	378	antisense	EIF1AX antisense RNA 1 [Source:HGNC Symbol;Acc:HGNC:40208]	-	0	5	0	1.15673
ENSG00000147117	1.39e-17	5.71192	-5.55443	0.0409646	0.546683	ZNF157	X	47370583	47414305	+	2318	protein_coding	zinc finger protein 157 [Source:HGNC Symbol;Acc:HGNC:12942]	zf-C2H2	0	5	0	0.18863
ENSG00000235224	1.39e-17	5.71192	-5.55443	0.0409646	0.546683	AL591212.2	X	53113018	53113274	-	257	processed_pseudogene	ribosomal protein L27 (RPL27) pseudogene	-	0	5	0	1.70134
ENSG00000120500	1.39e-17	5.71192	-5.55443	0.0409646	0.546683	ARR3	X	70268305	70281840	+	1729	protein_coding	arrestin 3 [Source:HGNC Symbol;Acc:HGNC:710]	-	0	5	0	0.252888
ENSG00000170925	1.39e-17	5.71192	-5.55443	0.0409646	0.546683	TEX13B	X	107980864	107982370	-	1248	protein_coding	testis expressed 13B [Source:HGNC Symbol;Acc:HGNC:11736]	-	0	5	0	0.350356
ENSG00000104728	1.39e-17	5.71192	-5.55443	0.0409646	0.546683	ARHGEF10	8	1823976	1958641	+	10792	protein_coding	Rho guanine nucleotide exchange factor 10 [Source:HGNC Symbol;Acc:HGNC:14103]	-	0	5	0	0.0405156
ENSG00000285606	1.39e-17	5.71192	-5.55443	0.0409646	0.546683	AC079200.1	8	10275499	10279737	-	1576	antisense	novel transcript	-	0	5	0	0.277439
ENSG00000269954	1.39e-17	5.71192	-5.55443	0.0409646	0.546683	AC022239.1	8	11552488	11564694	-	2594	antisense	novel transcript, antisense to BLK	-	0	5	0	0.16856
ENSG00000253280	1.39e-17	5.71192	-5.55443	0.0409646	0.546683	AC068880.2	8	19254241	19257334	-	362	lincRNA	novel transcript	-	0	5	0	1.20786
ENSG00000253270	1.39e-17	5.71192	-5.55443	0.0409646	0.546683	AC090541.1	8	19678572	19688934	+	467	lincRNA	novel transcript	-	0	5	0	0.936282
ENSG00000224594	1.39e-17	5.71192	-5.55443	0.0409646	0.546683	RPL29P19	8	48384590	48385049	+	460	processed_pseudogene	ribosomal protein L29 pseudogene 19 [Source:HGNC Symbol;Acc:HGNC:35508]	-	0	5	0	0.95053
ENSG00000254325	1.39e-17	5.71192	-5.55443	0.0409646	0.546683	AC018607.1	8	55893595	55895739	+	673	sense_intronic	novel transcript	-	0	5	0	0.649694
ENSG00000253596	1.39e-17	5.71192	-5.55443	0.0409646	0.546683	AC103952.1	8	74347757	74350050	-	590	antisense	novel transcript	-	0	5	0	0.741091
ENSG00000253898	1.39e-17	5.71192	-5.55443	0.0409646	0.546683	LINC01419	8	83403758	83408900	+	1521	lincRNA	long intergenic non-protein coding RNA 1419 [Source:HGNC Symbol;Acc:HGNC:50712]	-	0	5	0	0.287471
ENSG00000253562	1.39e-17	5.71192	-5.55443	0.0409646	0.546683	AC107909.2	8	99091738	99094060	-	493	antisense	novel transcript	-	0	5	0	0.886904
ENSG00000236583	1.39e-17	5.71192	-5.55443	0.0409646	0.546683	AP004290.1	8	99233048	99234459	-	1412	processed_pseudogene	insulin-like growth factor 2 mRNA binding protein 2 (IGF2BP2) pseudogene	-	0	5	0	0.309663
ENSG00000202360	1.39e-17	5.71192	-5.55443	0.0409646	0.546683	RN7SKP249	8	101137959	101138313	+	355	misc_RNA	RNA, 7SK small nuclear pseudogene 249 [Source:HGNC Symbol;Acc:HGNC:45973]	-	0	5	0	1.23167
ENSG00000266289	1.39e-17	5.71192	-5.55443	0.0409646	0.546683	AC012213.3	8	103383078	103383854	-	777	lincRNA	novel transcript	-	0	5	0	0.562733
ENSG00000254294	1.39e-17	5.71192	-5.55443	0.0409646	0.546683	IMPDH1P6	8	123400582	123402095	+	1514	processed_pseudogene	inosine monophosphate dehydrogenase 1 pseudogene 6 [Source:HGNC Symbol;Acc:HGNC:33961]	-	0	5	0	0.2888
ENSG00000230225	1.39e-17	5.71192	-5.55443	0.0409646	0.546683	MTND5P14	9	5109496	5110762	+	1267	unprocessed_pseudogene	MT-ND5 pseudogene 14 [Source:HGNC Symbol;Acc:HGNC:42276]	-	0	5	0	0.345102
ENSG00000228810	1.39e-17	5.71192	-5.55443	0.0409646	0.546683	PABPC1P11	9	17589161	17591318	-	2007	processed_pseudogene	poly(A) binding protein cytoplasmic 1 pseudogene 11 [Source:HGNC Symbol;Acc:HGNC:37993]	-	0	5	0	0.217859
ENSG00000264801	1.39e-17	5.71192	-5.55443	0.0409646	0.546683	ERVFRD-3	9	21929457	21931073	+	1617	transcribed_processed_pseudogene	endogenous retrovirus group FRD member 3 [Source:HGNC Symbol;Acc:HGNC:49792]	-	0	5	0	0.270404
ENSG00000252723	1.39e-17	5.71192	-5.55443	0.0409646	0.546683	RNU6-677P	9	37333857	37333957	-	101	snRNA	RNA, U6 small nuclear 677, pseudogene [Source:HGNC Symbol;Acc:HGNC:47640]	-	0	5	0	4.32915
ENSG00000283541	1.39e-17	5.71192	-5.55443	0.0409646	0.546683	BX005040.4	9	61063752	61113954	-	1518	unprocessed_pseudogene	contactin associated protein like 3B pseudogene [Source:NCBI gene;Acc:101930090]	-	0	5	0	0.288039
ENSG00000235893	1.39e-17	5.71192	-5.55443	0.0409646	0.546683	BX284632.1	9	65816932	65817472	-	541	processed_pseudogene	novel pseudogene	-	0	5	0	0.808214
ENSG00000199525	1.39e-17	5.71192	-5.55443	0.0409646	0.546683	RNA5SP295	9	112252258	112252378	+	121	rRNA_pseudogene	RNA, 5S ribosomal pseudogene 295 [Source:HGNC Symbol;Acc:HGNC:43195]	-	0	5	0	3.61359
ENSG00000188710	1.39e-17	5.71192	-5.55443	0.0409646	0.546683	QRFP	9	130892702	130896812	-	1658	protein_coding	pyroglutamylated RFamide peptide [Source:HGNC Symbol;Acc:HGNC:29982]	-	0	5	0	0.263718
ENSG00000053918	1.39e-17	5.71192	-5.55443	0.0409646	0.546683	KCNQ1	11	2444684	2849110	+	4447	protein_coding	potassium voltage-gated channel subfamily Q member 1 [Source:HGNC Symbol;Acc:HGNC:6294]	-	0	5	0	0.0983233
ENSG00000255040	1.39e-17	5.71192	-5.55443	0.0409646	0.546683	MORF4L1P3	11	14673606	14674555	-	950	processed_pseudogene	mortality factor 4 like 1 pseudogene 3 [Source:HGNC Symbol;Acc:HGNC:20402]	-	0	5	0	0.460257
ENSG00000246225	1.39e-17	5.71192	-5.55443	0.0409646	0.546683	AC006299.1	11	22829380	22945393	+	2421	antisense	novel transcript, antisense to SVIP	-	0	5	0	0.180605
ENSG00000252355	1.39e-17	5.71192	-5.55443	0.0409646	0.546683	RN7SKP287	11	43435132	43435397	-	266	misc_RNA	RNA, 7SK small nuclear pseudogene 287 [Source:HGNC Symbol;Acc:HGNC:46011]	-	0	5	0	1.64377
ENSG00000180210	1.39e-17	5.71192	-5.55443	0.0409646	0.546683	F2	11	46719180	46739506	+	2550	protein_coding	coagulation factor II, thrombin [Source:HGNC Symbol;Acc:HGNC:3535]	-	0	5	0	0.171468
ENSG00000255296	1.39e-17	5.71192	-5.55443	0.0409646	0.546683	AP002490.2	11	71938671	71939544	-	560	processed_pseudogene	ribosomal protein L17 (RPL17) pseudogene	-	0	5	0	0.780793
ENSG00000255847	1.39e-17	5.71192	-5.55443	0.0409646	0.546683	AP003717.1	11	73963657	73970287	-	1412	antisense	novel transcript	-	0	5	0	0.309663
ENSG00000227376	1.39e-17	5.71192	-5.55443	0.0409646	0.546683	FTH1P16	11	77734475	77735026	-	552	processed_pseudogene	ferritin heavy chain 1 pseudogene 16 [Source:HGNC Symbol;Acc:HGNC:3986]	-	0	5	0	0.792108
ENSG00000211997	1.39e-17	5.71192	-5.55443	0.0409646	0.546683	MIR708	11	79402022	79402109	-	88	miRNA	microRNA 708 [Source:HGNC Symbol;Acc:HGNC:33654]	-	0	5	0	4.96868
ENSG00000254506	1.39e-17	5.71192	-5.55443	0.0409646	0.546683	AP003080.1	11	101584295	101595156	+	2371	transcribed_processed_pseudogene	novel pseudogene	-	0	5	0	0.184413
ENSG00000280143	1.39e-17	5.71192	-5.55443	0.0409646	0.546683	AP000892.3	11	117204967	117210292	+	5326	TEC	novel transcript	-	0	5	0	0.0820961
ENSG00000237353	1.39e-17	5.71192	-5.55443	0.0409646	0.546683	PATE4	11	125833316	125840069	+	2882	protein_coding	prostate and testis expressed 4 [Source:HGNC Symbol;Acc:HGNC:35427]	-	0	5	0	0.151715
ENSG00000285712	1.39e-17	5.71192	-5.55443	0.0409646	0.546683	AC068707.2	10	43325833	43350792	-	1590	lincRNA	novel transcript	-	0	5	0	0.274996
ENSG00000165383	1.39e-17	5.71192	-5.55443	0.0409646	0.546683	LRRC18	10	48909483	48914232	-	1617	protein_coding	leucine rich repeat containing 18 [Source:HGNC Symbol;Acc:HGNC:23199]	-	0	5	0	0.270404
ENSG00000180221	1.39e-17	5.71192	-5.55443	0.0409646	0.546683	TPT1P10	10	58212541	58213036	-	496	processed_pseudogene	tumor protein, translationally-controlled 1 pseudogene 10 [Source:HGNC Symbol;Acc:HGNC:49301]	-	0	5	0	0.88154
ENSG00000234102	1.39e-17	5.71192	-5.55443	0.0409646	0.546683	KRT19P4	10	68260557	68261499	+	943	processed_pseudogene	keratin 19 pseudogene 4 [Source:HGNC Symbol;Acc:HGNC:45073]	-	0	5	0	0.463673
ENSG00000232142	1.39e-17	5.71192	-5.55443	0.0409646	0.546683	RPS25P9	10	70198988	70199239	-	252	processed_pseudogene	ribosomal protein S25 pseudogene 9 [Source:HGNC Symbol;Acc:HGNC:36936]	-	0	5	0	1.73509
ENSG00000148734	1.39e-17	5.71192	-5.55443	0.0409646	0.546683	NPFFR1	10	70247329	70283676	-	8921	protein_coding	neuropeptide FF receptor 1 [Source:HGNC Symbol;Acc:HGNC:17425]	-	0	5	0	0.0490129
ENSG00000233144	1.39e-17	5.71192	-5.55443	0.0409646	0.546683	AL512656.1	10	73381433	73383496	+	401	antisense	novel transcript	-	0	5	0	1.09038
ENSG00000227695	1.39e-17	5.71192	-5.55443	0.0409646	0.546683	DNMBP-AS1	10	99927010	99958381	+	2336	antisense	DNMBP antisense RNA 1 [Source:HGNC Symbol;Acc:HGNC:20431]	-	0	5	0	0.187176
ENSG00000270300	1.39e-17	5.71192	-5.55443	0.0409646	0.546683	PHACTR2P1	10	119793589	119816642	-	1573	transcribed_processed_pseudogene	phosphatase and actin regulator 2 pseudogene 1 [Source:HGNC Symbol;Acc:HGNC:49488]	-	0	5	0	0.277968
ENSG00000243141	1.39e-17	5.71192	-5.55443	0.0409646	0.546683	RPL23AP66	12	12338776	12339254	+	479	processed_pseudogene	ribosomal protein L23a pseudogene 66 [Source:HGNC Symbol;Acc:HGNC:35940]	-	0	5	0	0.912826
ENSG00000248100	1.39e-17	5.71192	-5.55443	0.0409646	0.546683	AC087257.1	12	27547050	27552773	-	2639	lincRNA	novel transcript	-	0	5	0	0.165685
ENSG00000226138	1.39e-17	5.71192	-5.55443	0.0409646	0.546683	AC004801.1	12	48085062	48085421	+	360	processed_pseudogene	ATPase, H+ transporting, lysosomal 14kDa, V1 subunit F (ATP6V1F) pseudogene	-	0	5	0	1.21457
ENSG00000125084	1.39e-17	5.71192	-5.55443	0.0409646	0.546683	WNT1	12	48978453	48981676	+	1347	protein_coding	Wnt family member 1 [Source:HGNC Symbol;Acc:HGNC:12774]	-	0	5	0	0.324606
ENSG00000283073	1.39e-17	5.71192	-5.55443	0.0409646	0.546683	SMUG1-AS1	12	54142591	54147485	+	1734	lincRNA	SMUG1 antisense RNA 1 [Source:HGNC Symbol;Acc:HGNC:53307]	-	0	5	0	0.252159
ENSG00000277895	1.39e-17	5.71192	-5.55443	0.0409646	0.546683	AC135279.3	12	64451591	64452901	-	1311	antisense	novel transcript, antisense to TBK1	-	0	5	0	0.333519
ENSG00000257595	1.39e-17	5.71192	-5.55443	0.0409646	0.546683	LINC02356	12	111369282	111403310	+	353	lincRNA	long intergenic non-protein coding RNA 2356 [Source:HGNC Symbol;Acc:HGNC:53278]	-	0	5	0	1.23865
ENSG00000232163	1.39e-17	5.71192	-5.55443	0.0409646	0.546683	RPLP1P13	13	23373423	23374061	+	299	processed_pseudogene	ribosomal protein lateral stalk subunit P1 pseudogene 13 [Source:HGNC Symbol;Acc:HGNC:41973]	-	0	5	0	1.46235
ENSG00000271216	1.39e-17	5.71192	-5.55443	0.0409646	0.546683	LINC01050	13	42810366	42812562	-	760	lincRNA	long intergenic non-protein coding RNA 1050 [Source:HGNC Symbol;Acc:HGNC:49044]	-	0	5	0	0.575321
ENSG00000260992	1.39e-17	5.71192	-5.55443	0.0409646	0.546683	DOCK9-DT	13	99087819	99088625	+	807	antisense	DOCK9 divergent transcript [Source:HGNC Symbol;Acc:HGNC:43696]	-	0	5	0	0.541814
ENSG00000272542	1.39e-17	5.71192	-5.55443	0.0409646	0.546683	AL137246.1	13	102888858	102889834	+	977	lincRNA	novel transcript	-	0	5	0	0.447537
ENSG00000258452	1.39e-17	5.71192	-5.55443	0.0409646	0.546683	AC022404.1	14	80822524	80822796	+	273	processed_pseudogene	high mobility group nucleosomal binding domain 2 (HMGN2) pseudogene	-	0	5	0	1.60163
ENSG00000275154	1.39e-17	5.71192	-5.55443	0.0409646	0.546683	RF00012	14	91714915	91715130	-	216	snoRNA		-	0	5	0	2.02428
ENSG00000274253	1.39e-17	5.71192	-5.55443	0.0409646	0.546683	AC138649.1	15	22757857	22778741	+	1640	sense_overlapping	uncharacterized LOC283683 [Source:NCBI gene;Acc:283683]	-	0	5	0	0.266612
ENSG00000207279	1.39e-17	5.71192	-5.55443	0.0409646	0.546683	SNORD116-24	15	25094037	25094128	+	92	snoRNA	small nucleolar RNA, C/D box 116-24 [Source:HGNC Symbol;Acc:HGNC:33090]	-	0	5	0	4.75265
ENSG00000201077	1.39e-17	5.71192	-5.55443	0.0409646	0.546683	RNU6-188P	15	42427591	42427697	-	107	snRNA	RNA, U6 small nuclear 188, pseudogene [Source:HGNC Symbol;Acc:HGNC:47151]	-	0	5	0	4.08639
ENSG00000207119	1.39e-17	5.71192	-5.55443	0.0409646	0.546683	RF00012	15	69457941	69458149	-	209	snoRNA		-	0	5	0	2.09208
ENSG00000260898	1.39e-17	5.71192	-5.55443	0.0409646	0.546683	ADPGK-AS1	15	72782835	72798199	+	3138	antisense	ADPGK antisense RNA 1 [Source:HGNC Symbol;Acc:HGNC:44144]	-	0	5	0	0.139338
ENSG00000259610	1.39e-17	5.71192	-5.55443	0.0409646	0.546683	AC023034.2	15	81633887	81642190	-	476	lincRNA	novel transcript	-	0	5	0	0.91858
ENSG00000260661	1.39e-17	5.71192	-5.55443	0.0409646	0.546683	AC116903.2	15	92148752	92331037	-	1304	antisense	novel transcript, antisense to SLCO3A1	-	0	5	0	0.33531
ENSG00000258611	1.39e-17	5.71192	-5.55443	0.0409646	0.546683	AC087641.1	15	93065586	93066606	-	1021	transcribed_processed_pseudogene	Y box binding protein 2 (YBX2) pseudogene	-	0	5	0	0.428251
ENSG00000259257	1.39e-17	5.71192	-5.55443	0.0409646	0.546683	AC037479.1	15	99337857	99338481	+	625	processed_pseudogene	Coiled-coil domain-containing protein 117 (CC117) pseudogene	-	0	5	0	0.69959
ENSG00000279588	1.39e-17	5.71192	-5.55443	0.0409646	0.546683	AC087762.2	15	100782417	100786189	-	3773	TEC	TEC	-	0	5	0	0.115888
ENSG00000200059	1.39e-17	5.71192	-5.55443	0.0409646	0.546683	RF00019	16	2131851	2131950	+	100	misc_RNA		-	0	5	0	4.37244
ENSG00000166780	1.39e-17	5.71192	-5.55443	0.0409646	0.546683	C16orf45	16	15434295	15625028	+	3688	protein_coding	chromosome 16 open reading frame 45 [Source:HGNC Symbol;Acc:HGNC:19213]	-	0	5	0	0.118559
ENSG00000155714	1.39e-17	5.71192	-5.55443	0.0409646	0.546683	PDZD9	16	21983865	22001110	-	1331	protein_coding	PDZ domain containing 9 [Source:HGNC Symbol;Acc:HGNC:28740]	-	0	5	0	0.328508
ENSG00000260790	1.39e-17	5.71192	-5.55443	0.0409646	0.546683	AC092338.2	16	22374859	22378180	+	1455	antisense	uncharacterized LOC440346 [Source:NCBI gene;Acc:440346]	-	0	5	0	0.300511
ENSG00000260252	1.39e-17	5.71192	-5.55443	0.0409646	0.546683	AC009087.1	16	72084857	72087443	+	369	antisense	novel transcript, antisense to TXNL4B	-	0	5	0	1.18494
ENSG00000280190	1.39e-17	5.71192	-5.55443	0.0409646	0.546683	AC027279.4	16	78890231	78892302	+	2072	TEC	TEC	-	0	5	0	0.211025
ENSG00000261218	1.39e-17	5.71192	-5.55443	0.0409646	0.546683	AC099524.1	16	81738248	81767868	+	1934	lincRNA	uncharacterized LOC105369213 [Source:NCBI gene;Acc:105369213]	-	0	5	0	0.226083
ENSG00000261243	1.39e-17	5.71192	-5.55443	0.0409646	0.546683	AC022165.1	16	84495599	84497495	+	596	antisense	novel transcript, antisense to KIAA1609	-	0	5	0	0.733631
ENSG00000269898	1.39e-17	5.71192	-5.55443	0.0409646	0.546683	AC018695.2	16	85743287	85744225	+	498	antisense	novel transcript, antisense to C16orf74	-	0	5	0	0.878
ENSG00000269826	1.39e-17	5.71192	-5.55443	0.0409646	0.546683	AC092327.2	16	86347387	86349611	+	901	lincRNA	novel transcript	-	0	5	0	0.485287
ENSG00000275011	1.39e-17	5.71192	-5.55443	0.0409646	0.546683	AC129492.6	17	8063936	8072533	+	1305	unprocessed_pseudogene	arachidonate 15-lipoxygenase, type B (ALOX15B) pseudogene	-	0	5	0	0.335053
ENSG00000266527	1.39e-17	5.71192	-5.55443	0.0409646	0.546683	AC005697.2	17	27874645	27881237	+	2266	antisense	novel transcript, antisense to C17orf108	-	0	5	0	0.192958
ENSG00000263709	1.39e-17	5.71192	-5.55443	0.0409646	0.546683	AC024619.3	17	29140483	29155489	+	323	antisense	novel transcript, antisense to MYO18A	-	0	5	0	1.3537
ENSG00000241631	1.39e-17	5.71192	-5.55443	0.0409646	0.546683	RN7SL316P	17	30702504	30702775	-	272	misc_RNA	RNA, 7SL, cytoplasmic 316, pseudogene [Source:HGNC Symbol;Acc:HGNC:46332]	-	0	5	0	1.60751
ENSG00000279337	1.39e-17	5.71192	-5.55443	0.0409646	0.546683	AC127024.7	17	30724982	30725181	-	200	TEC	TEC	-	0	5	0	2.18622
ENSG00000267253	1.39e-17	5.71192	-5.55443	0.0409646	0.546683	AC055813.1	17	43718314	43720436	-	2123	processed_pseudogene	Wolf-Hirschhorn syndrome candidate 1-like 1 (WHSC1L1) pseudogene	-	0	5	0	0.205956
ENSG00000210741	1.39e-17	5.71192	-5.55443	0.0409646	0.546683	MIR196A1	17	48632490	48632559	-	70	miRNA	microRNA 196a-1 [Source:HGNC Symbol;Acc:HGNC:31567]	-	0	5	0	6.24634
ENSG00000267083	1.39e-17	5.71192	-5.55443	0.0409646	0.546683	KRT18P61	17	60810165	60811462	+	1298	processed_pseudogene	keratin 18 pseudogene 61 [Source:HGNC Symbol;Acc:HGNC:48888]	-	0	5	0	0.33686
ENSG00000264546	1.39e-17	5.71192	-5.55443	0.0409646	0.546683	AC008026.3	17	62549726	62552121	+	1707	sense_intronic	novel transcript	-	0	5	0	0.256148
ENSG00000264513	1.39e-17	5.71192	-5.55443	0.0409646	0.546683	AC006270.1	17	63117019	63130947	-	478	antisense	novel transcript, antisense to TANC2	-	0	5	0	0.914736
ENSG00000007312	1.39e-17	5.71192	-5.55443	0.0409646	0.546683	CD79B	17	63928740	63932354	-	2080	protein_coding	CD79b molecule [Source:HGNC Symbol;Acc:HGNC:1699]	-	0	5	0	0.210213
ENSG00000261335	1.39e-17	5.71192	-5.55443	0.0409646	0.546683	AC005837.1	17	76671942	76673658	+	1717	antisense	uncharacterized LOC105274304 [Source:NCBI gene;Acc:105274304]	-	0	5	0	0.254656
ENSG00000264235	1.39e-17	5.71192	-5.55443	0.0409646	0.546683	AP005329.1	18	3255436	3261850	-	1063	antisense	uncharacterized LOC104968399 [Source:NCBI gene;Acc:104968399]	-	0	5	0	0.41133
ENSG00000265296	1.39e-17	5.71192	-5.55443	0.0409646	0.546683	FEM1AP2	18	14391913	14393909	-	1997	processed_pseudogene	fem-1 homolog A pseudogene 2 [Source:HGNC Symbol;Acc:HGNC:39830]	-	0	5	0	0.21895
ENSG00000266850	1.39e-17	5.71192	-5.55443	0.0409646	0.546683	AC090912.2	18	22723491	22907721	-	1229	antisense	uncharacterized LOC101927571 [Source:NCBI gene;Acc:101927571]	-	0	5	0	0.355772
ENSG00000199366	1.39e-17	5.71192	-5.55443	0.0409646	0.546683	RF00019	18	23582016	23582121	-	106	misc_RNA		-	0	5	0	4.12494
ENSG00000174448	1.39e-17	5.71192	-5.55443	0.0409646	0.546683	STARD6	18	54324358	54357964	-	1862	protein_coding	StAR related lipid transfer domain containing 6 [Source:HGNC Symbol;Acc:HGNC:18066]	-	0	5	0	0.234825
ENSG00000224161	1.39e-17	5.71192	-5.55443	0.0409646	0.546683	RPS26P54	18	59761558	59761905	+	348	processed_pseudogene	ribosomal protein S26 pseudogene 54 [Source:HGNC Symbol;Acc:HGNC:36868]	-	0	5	0	1.25645
ENSG00000185052	1.39e-17	5.71192	-5.55443	0.0409646	0.546683	SLC24A3	20	19212646	19722937	+	3933	protein_coding	solute carrier family 24 member 3 [Source:HGNC Symbol;Acc:HGNC:10977]	-	0	5	0	0.111173
ENSG00000277112	1.39e-17	5.71192	-5.55443	0.0409646	0.546683	ANKRD20A21P	20	30656033	30723932	-	3728	transcribed_unprocessed_pseudogene	ankyrin repeat domain 20 family member A21, pseudogene [Source:HGNC Symbol;Acc:HGNC:52329]	-	0	5	0	0.117286
ENSG00000278276	1.39e-17	5.71192	-5.55443	0.0409646	0.546683	AL110115.2	20	31580890	31581214	+	325	lincRNA	novel transcript	-	0	5	0	1.34537
ENSG00000236772	1.39e-17	5.71192	-5.55443	0.0409646	0.546683	AL034550.1	20	32449755	32453607	+	986	antisense	novel transcript, antisense to NOL4L	-	0	5	0	0.443452
ENSG00000252549	1.39e-17	5.71192	-5.55443	0.0409646	0.546683	RNU6-759P	20	35647328	35647430	-	103	snRNA	RNA, U6 small nuclear 759, pseudogene [Source:HGNC Symbol;Acc:HGNC:47722]	-	0	5	0	4.24509
ENSG00000244558	1.39e-17	5.71192	-5.55443	0.0409646	0.546683	KCNK15-AS1	20	44694892	44746021	-	1226	antisense	KCNK15 and WISP2 antisense RNA 1 [Source:HGNC Symbol;Acc:HGNC:49901]	-	0	5	0	0.356643
ENSG00000206775	1.39e-17	5.71192	-5.55443	0.0409646	0.546683	SNORD37	19	3982507	3982572	-	66	snoRNA	small nucleolar RNA, C/D box 37 [Source:HGNC Symbol;Acc:HGNC:10166]	-	0	5	0	6.62491
ENSG00000267119	1.39e-17	5.71192	-5.55443	0.0409646	0.546683	RPL10P15	19	9820141	9820455	+	315	processed_pseudogene	ribosomal protein L10 pseudogene 15 [Source:HGNC Symbol;Acc:HGNC:52347]	-	0	5	0	1.38808
ENSG00000187556	1.39e-17	5.71192	-5.55443	0.0409646	0.546683	NANOS3	19	13862063	13880757	+	988	protein_coding	nanos C2HC-type zinc finger 3 [Source:HGNC Symbol;Acc:HGNC:22048]	-	0	5	0	0.442555
ENSG00000269191	1.39e-17	5.71192	-5.55443	0.0409646	0.546683	AC005387.2	19	18532908	18536188	+	440	antisense	novel transcript, antisense to FKBP8	-	0	5	0	0.993736
ENSG00000268598	1.39e-17	5.71192	-5.55443	0.0409646	0.546683	VN1R80P	19	21063924	21064261	+	338	unprocessed_pseudogene	vomeronasal 1 receptor 80 pseudogene [Source:HGNC Symbol;Acc:HGNC:37329]	-	0	5	0	1.29362
ENSG00000268322	1.39e-17	5.71192	-5.55443	0.0409646	0.546683	BNIP3P25	19	21318161	21318719	+	559	processed_pseudogene	BCL2 interacting protein 3 pseudogene 25 [Source:HGNC Symbol;Acc:HGNC:49705]	-	0	5	0	0.782189
ENSG00000197020	1.39e-17	5.71192	-5.55443	0.0409646	0.546683	ZNF100	19	21722766	21767628	-	6612	protein_coding	zinc finger protein 100 [Source:HGNC Symbol;Acc:HGNC:12880]	zf-C2H2	0	5	0	0.0661288
ENSG00000267934	1.39e-17	5.71192	-5.55443	0.0409646	0.546683	AC010300.1	19	23323968	23329101	+	5134	antisense	novel transcript, antisense to ZNF91	-	0	5	0	0.0851663
ENSG00000271109	1.39e-17	5.71192	-5.55443	0.0409646	0.546683	AC008555.5	19	34849278	34860576	-	842	lincRNA	uncharacterized LOC102723540 [Source:NCBI gene;Acc:102723540]	-	0	5	0	0.519292
ENSG00000269653	1.39e-17	5.71192	-5.55443	0.0409646	0.546683	AC011479.3	19	38184376	38186265	+	1890	sense_intronic	novel transcript, sense intronic to SIPA1L3	-	0	5	0	0.231346
ENSG00000197110	1.39e-17	5.71192	-5.55443	0.0409646	0.546683	IFNL3	19	39243553	39245129	-	771	protein_coding	interferon lambda 3 [Source:HGNC Symbol;Acc:HGNC:18365]	-	0	5	0	0.567113
ENSG00000277806	1.39e-17	5.71192	-5.55443	0.0409646	0.546683	AC006213.4	19	43976815	43977448	+	634	sense_intronic	novel transcript, sense intronic to ZNF155	-	0	5	0	0.689659
ENSG00000268621	1.39e-17	5.71192	-5.55443	0.0409646	0.546683	IGFL2-AS1	19	46189166	46203083	-	1751	lincRNA	IGFL2 antisense RNA 1 [Source:HGNC Symbol;Acc:HGNC:52559]	-	0	5	0	0.249711
ENSG00000024422	1.39e-17	5.71192	-5.55443	0.0409646	0.546683	EHD2	19	47713343	47743134	+	3923	protein_coding	EH domain containing 2 [Source:HGNC Symbol;Acc:HGNC:3243]	-	0	5	0	0.111457
ENSG00000269873	1.39e-17	5.71192	-5.55443	0.0409646	0.546683	AC245884.10	19	54438010	54438346	-	337	lincRNA	novel transcript	-	0	5	0	1.29746
ENSG00000223704	1.39e-17	5.71192	-5.55443	0.0409646	0.546683	LINC01422	22	26858634	26865786	+	6043	lincRNA	long intergenic non-protein coding RNA 1422 [Source:HGNC Symbol;Acc:HGNC:50728]	-	0	5	0	0.0723554
ENSG00000223831	1.39e-17	5.71192	-5.55443	0.0409646	0.546683	AC005006.1	22	30598309	30606687	+	249	sense_intronic	novel transcript	-	0	5	0	1.756
ENSG00000279080	1.39e-17	5.71192	-5.55443	0.0409646	0.546683	AL022322.2	22	38130216	38150612	+	20397	antisense	novel transcript, antisense to PLA2G6	-	0	5	0	0.0214367
ENSG00000260613	1.39e-17	5.71192	-5.55443	0.0409646	0.546683	Z98885.2	22	49832616	49837786	-	1567	lincRNA	novel transcript	-	0	5	0	0.279032
ENSG00000235514	1.39e-17	5.71192	-5.55443	0.0409646	0.546683	LLPHP2	21	25762938	25763333	-	396	processed_pseudogene	LLP homolog, long-term synaptic facilitation pseudogene 2 [Source:HGNC Symbol;Acc:HGNC:50492]	-	0	5	0	1.10415
ENSG00000273091	1.39e-17	5.71192	-5.55443	0.0409646	0.546683	AP000255.1	21	31735732	31736407	+	676	lincRNA	novel transcript	-	0	5	0	0.64681
ENSG00000279365	1.39e-17	5.71192	-5.55443	0.0409646	0.546683	AP000695.3	21	36485867	36487760	+	1894	TEC	novel transcript	-	0	5	0	0.230857
ENSG00000206603	28.9354	10.2721	1.48509	0.0409935	0.546683	SNORA22B	7	56055365	56055502	+	138	snoRNA	small nucleolar RNA, H/ACA box 22B [Source:HGNC Symbol;Acc:HGNC:52196]	-	33	9	16.071	5.70318
ENSG00000186862	11.3923	29.6532	-1.36864	0.0409935	0.546683	PDZD7	10	101007683	101032295	-	6609	protein_coding	PDZ domain containing 7 [Source:HGNC Symbol;Acc:HGNC:26257]	-	13	26	0.132195	0.344026
ENSG00000125631	10.5152	2.29188	2.14727	0.041032	0.546683	HTR5BP	2	117859427	117934942	+	2278	transcribed_unprocessed_pseudogene	5-hydroxytryptamine receptor 5B, pseudogene [Source:HGNC Symbol;Acc:HGNC:16291]	-	12	2	0.354026	0.0767768
ENSG00000261668	10.5152	2.29188	2.14727	0.041032	0.546683	AC093591.2	4	127840198	127844040	-	3843	antisense	novel transcript, antisense HSPA4L	-	12	2	0.209855	0.0455107
ENSG00000204618	10.5152	2.29188	2.14727	0.041032	0.546683	RNF39	6	30070266	30075887	-	2206	protein_coding	ring finger protein 39 [Source:HGNC Symbol;Acc:HGNC:18064]	-	12	2	0.365581	0.0792827
ENSG00000273084	10.5152	2.29188	2.14727	0.041032	0.546683	AC092171.5	7	5428731	5429672	+	942	lincRNA	novel transcript	-	12	2	0.856127	0.185666
ENSG00000280054	10.5152	2.29188	2.14727	0.041032	0.546683	AC004241.5	12	47728151	47730598	-	2448	TEC	TEC	-	12	2	0.329441	0.0714451
ENSG00000261187	10.5152	2.29188	2.14727	0.041032	0.546683	AC079322.1	15	72465128	72466262	-	1135	lincRNA	novel transcript	-	12	2	0.710548	0.154095
ENSG00000262171	10.5152	2.29188	2.14727	0.041032	0.546683	AC130651.1	16	15885029	15886158	+	536	antisense	novel transcript, antisense to C16orf63	-	12	2	1.50461	0.326301
ENSG00000263893	10.5152	2.29188	2.14727	0.041032	0.546683	AC080037.1	17	72642731	72644490	+	889	lincRNA	novel transcript	-	12	2	0.907168	0.196735
ENSG00000125848	10.5152	2.29188	2.14727	0.041032	0.546683	FLRT3	20	14322988	14337616	-	5190	protein_coding	fibronectin leucine rich transmembrane protein 3 [Source:HGNC Symbol;Acc:HGNC:3762]	-	12	2	0.15539	0.0336989
ENSG00000237659	10.5152	2.29188	2.14727	0.041032	0.546683	RNASEH2CP1	Y	2789827	2790328	+	502	processed_pseudogene	ribonuclease H2 subunit C pseudogene 1 [Source:HGNC Symbol;Acc:HGNC:24117]	-	12	2	1.60652	0.348401
ENSG00000154198	2.62061	11.4122	-2.06439	0.041032	0.546683	CYP4Z2P	1	46843095	46900437	-	1598	transcribed_unprocessed_pseudogene	cytochrome P450 family 4 subfamily Z member 2, pseudogene [Source:HGNC Symbol;Acc:HGNC:24426]	-	3	10	0.126169	0.547239
ENSG00000272944	2.62061	11.4122	-2.06439	0.041032	0.546683	AC079834.2	2	221572506	221574454	+	1949	antisense	novel transcript	-	3	10	0.103447	0.448685
ENSG00000260418	2.62061	11.4122	-2.06439	0.041032	0.546683	AL023284.4	6	136335714	136336087	-	374	lincRNA	novel transcript	-	3	10	0.539086	2.3382
ENSG00000230533	2.62061	11.4122	-2.06439	0.041032	0.546683	AL356234.2	6	137657998	137763984	+	2312	lincRNA	novel transcript	-	3	10	0.087205	0.378239
ENSG00000225792	2.62061	11.4122	-2.06439	0.041032	0.546683	AC004540.2	7	26372144	26376701	-	882	antisense	uncharacterized LOC105375304 [Source:NCBI gene;Acc:105375304]	-	3	10	0.228592	0.991483
ENSG00000231066	2.62061	11.4122	-2.06439	0.041032	0.546683	NPM1P9	X	14834476	14835319	-	844	processed_pseudogene	nucleophosmin 1 pseudogene 9 [Source:HGNC Symbol;Acc:HGNC:7929]	-	3	10	0.238884	1.03612
ENSG00000284737	2.62061	11.4122	-2.06439	0.041032	0.546683	BX649567.1	9	67901099	67920552	+	1134	transcribed_unprocessed_pseudogene	ankyrin repeat domain 18B (ANKRD18B) pseudogene	-	3	10	0.177794	0.771153
ENSG00000262655	2.62061	11.4122	-2.06439	0.041032	0.546683	SPON1	11	13962689	14267884	+	5102	protein_coding	spondin 1 [Source:HGNC Symbol;Acc:HGNC:11252]	-	3	10	0.0395174	0.171401
ENSG00000149489	2.62061	11.4122	-2.06439	0.041032	0.546683	ROM1	11	62611722	62615120	+	2495	protein_coding	retinal outer segment membrane protein 1 [Source:HGNC Symbol;Acc:HGNC:10254]	-	3	10	0.0808088	0.350496
ENSG00000245552	2.62061	11.4122	-2.06439	0.041032	0.546683	AP000787.1	11	95150539	95234104	+	5320	antisense	uncharacterized LOC101929295 [Source:NCBI gene;Acc:101929295]	-	3	10	0.0378981	0.164377
ENSG00000257126	2.62061	11.4122	-2.06439	0.041032	0.546683	FOXG1-AS1	14	28729083	28765277	-	874	antisense	FOXG1 antisense RNA 1 [Source:HGNC Symbol;Acc:HGNC:50663]	-	3	10	0.230684	1.00056
ENSG00000258526	2.62061	11.4122	-2.06439	0.041032	0.546683	AL049875.1	14	39474840	39513780	+	1209	lincRNA	novel transcript	-	3	10	0.166764	0.723315
ENSG00000259364	2.62061	11.4122	-2.06439	0.041032	0.546683	AC013356.3	15	40453444	40454639	-	584	antisense	novel transcript, antisense to BAHD1	-	3	10	0.345236	1.49741
ENSG00000229917	2.62061	11.4122	-2.06439	0.041032	0.546683	RPL7P46	16	11027024	11027763	+	740	processed_pseudogene	ribosomal protein L7 pseudogene 46 [Source:HGNC Symbol;Acc:HGNC:36706]	-	3	10	0.272457	1.18174
ENSG00000213977	2.62061	11.4122	-2.06439	0.041032	0.546683	TAX1BP3	17	3662896	3668682	-	1383	protein_coding	Tax1 binding protein 3 [Source:HGNC Symbol;Acc:HGNC:30684]	-	3	10	0.145783	0.632312
ENSG00000278638	2.62061	11.4122	-2.06439	0.041032	0.546683	AC244093.5	17	37045462	37052775	-	718	antisense	novel transcript, antisense AATF	-	3	10	0.280805	1.21795
ENSG00000273893	2.62061	11.4122	-2.06439	0.041032	0.546683	AL133520.1	20	46681676	46682375	-	700	sense_intronic	novel transcript, sense intronic to SLC13A3	-	3	10	0.288026	1.24927
ENSG00000201944	1.74339	11.4122	-2.61727	0.041032	0.546683	RF00139	1	205731221	205731352	-	132	snoRNA		-	2	10	1.01827	6.62491
ENSG00000274759	1.74339	11.4122	-2.61727	0.041032	0.546683	RNA5SP527	4	67439992	67440118	+	127	rRNA	RNA, 5S ribosomal pseudogene 527 [Source:HGNC Symbol;Acc:HGNC:53796]	-	2	10	1.05836	6.88573
ENSG00000252213	1.74339	11.4122	-2.61727	0.041032	0.546683	SNORA74D	5	139276180	139276320	+	141	snoRNA	small nucleolar RNA, H/ACA box 74D [Source:HGNC Symbol;Acc:HGNC:52219]	-	2	10	0.953277	6.20204
ENSG00000269313	1.74339	11.4122	-2.61727	0.041032	0.546683	MAGIX	X	49162564	49168483	+	5107	protein_coding	MAGI family member, X-linked [Source:HGNC Symbol;Acc:HGNC:30006]	-	2	10	0.0263192	0.171233
ENSG00000224281	1.74339	11.4122	-2.61727	0.041032	0.546683	SLC25A5-AS1	X	119466034	119469098	-	3065	processed_transcript	SLC25A5 antisense RNA 1 [Source:HGNC Symbol;Acc:HGNC:43438]	-	2	10	0.0438538	0.285314
ENSG00000260808	1.74339	11.4122	-2.61727	0.041032	0.546683	AP003096.1	11	68612899	68616711	-	1094	lincRNA	novel transcript	-	2	10	0.122863	0.799349
ENSG00000285692	1.74339	11.4122	-2.61727	0.041032	0.546683	AC023509.6	12	53531752	53621218	+	867	antisense		-	2	10	0.155031	1.00864
ENSG00000184507	1.74339	11.4122	-2.61727	0.041032	0.546683	NUTM1	15	34343315	34357737	+	4196	protein_coding	NUT midline carcinoma family member 1 [Source:HGNC Symbol;Acc:HGNC:29919]	-	2	10	0.0320334	0.20841
ENSG00000285970	1.74339	11.4122	-2.61727	0.041032	0.546683	AC106820.6	16	2430702	2437103	-	963	antisense	novel transcript, antisense to CCNF	-	2	10	0.139576	0.908087
ENSG00000252483	1.74339	11.4122	-2.61727	0.041032	0.546683	RNU6-1178P	17	20894532	20894638	-	107	snRNA	RNA, U6 small nuclear 1178, pseudogene [Source:HGNC Symbol;Acc:HGNC:48141]	-	2	10	1.25619	8.17278
ENSG00000078814	1.74339	11.4122	-2.61727	0.041032	0.546683	MYH7B	20	34975403	35002437	+	7931	protein_coding	myosin heavy chain 7B [Source:HGNC Symbol;Acc:HGNC:15906]	-	2	10	0.0169477	0.110262
ENSG00000205930	1.74339	11.4122	-2.61727	0.041032	0.546683	C21orf62-AS1	21	32772100	32893735	+	3504	antisense	C21orf62 antisense RNA 1 [Source:HGNC Symbol;Acc:HGNC:1290]	-	2	10	0.0383596	0.249568
ENSG00000185641	52.6184	23.9529	1.1323	0.0416529	0.554338	AC034236.1	5	116051917	116052289	-	373	processed_pseudogene	ribosomal protein S25 (RPS25) pseudogene	-	60	21	10.8106	4.92339
ENSG00000237223	24.5496	53.5945	-1.12153	0.0416529	0.554338	SULT1C2P1	2	108322238	108353799	+	2004	transcribed_unprocessed_pseudogene	sulfotransferase family 1C member 2 pseudogene 1 [Source:HGNC Symbol;Acc:HGNC:33545]	-	28	47	0.939006	2.05094
ENSG00000123444	241.205	128.839	0.904242	0.0417469	0.55528	KBTBD4	11	47572197	47579015	-	3302	protein_coding	kelch repeat and BTB domain containing 4 [Source:HGNC Symbol;Acc:HGNC:23761]	-	275	113	5.59711	2.99264
ENSG00000178636	10.5152	27.3731	-1.36785	0.041904	0.55706	AC092656.1	4	119192773	119212644	-	2462	transcribed_processed_pseudogene	uncharacterized LOC101929762 [Source:NCBI gene;Acc:101929762]	-	12	24	0.327568	0.852466
ENSG00000175197	291.202	156.2	0.898256	0.0419782	0.557481	DDIT3	12	57516588	57521737	-	1307	protein_coding	DNA damage inducible transcript 3 [Source:HGNC Symbol;Acc:HGNC:2726]	TF_bZIP	332	137	17.0715	9.1664
ENSG00000147459	286.817	523.3	-0.867143	0.0419822	0.557481	DOCK5	8	25184723	25418082	+	15960	protein_coding	dedicator of cytokinesis 5 [Source:HGNC Symbol;Acc:HGNC:23476]	-	327	459	1.37697	2.51497
ENSG00000092096	64.8985	127.698	-0.97477	0.0420072	0.557504	SLC22A17	14	23346306	23352912	-	4278	protein_coding	solute carrier family 22 member 17 [Source:HGNC Symbol;Acc:HGNC:23095]	-	74	112	1.16252	2.28945
ENSG00000129521	307.868	165.32	0.896697	0.0421112	0.558575	EGLN3	14	33924231	34462774	-	7359	protein_coding	egl-9 family hypoxia inducible factor 3 [Source:HGNC Symbol;Acc:HGNC:14661]	-	351	145	3.2055	1.72307
ENSG00000268573	69.2842	134.539	-0.955834	0.0424587	0.562871	AC011815.1	18	35280867	35290201	-	4382	lincRNA	novel transcript	-	79	118	1.21161	2.35485
ENSG00000216937	115.773	58.1547	0.992219	0.0425875	0.564266	CCDC7	10	32446140	32882874	+	9573	protein_coding	coiled-coil domain containing 7 [Source:HGNC Symbol;Acc:HGNC:26533]	-	132	51	0.926689	0.465882
ENSG00000148935	23.6725	51.3144	-1.11114	0.042612	0.564279	GAS2	11	22625509	22813055	+	4252	protein_coding	growth arrest specific 2 [Source:HGNC Symbol;Acc:HGNC:4167]	-	27	45	0.426755	0.925493
ENSG00000143167	24.5496	9.13207	1.41692	0.0428142	0.56633	GPA33	1	167052836	167166479	-	3200	protein_coding	glycoprotein A33 [Source:HGNC Symbol;Acc:HGNC:4445]	-	28	8	0.588053	0.218622
ENSG00000272902	24.5496	9.13207	1.41692	0.0428142	0.56633	TBC1D8-AS1	2	101151660	101155412	+	2478	lincRNA	TBC1 domain family member 8 antisense RNA 1 [Source:HGNC Symbol;Acc:HGNC:52782]	-	28	8	0.75939	0.28232
ENSG00000106538	28.0582	60.4349	-1.10274	0.0431193	0.570051	RARRES2	7	150338317	150341674	-	1921	protein_coding	retinoic acid receptor responder 2 [Source:HGNC Symbol;Acc:HGNC:9868]	-	32	53	1.11952	2.41269
ENSG00000103145	68.407	33.0734	1.04641	0.0433401	0.572654	HCFC1R1	16	3022620	3024286	-	1433	protein_coding	host cell factor C1 regulator 1 [Source:HGNC Symbol;Acc:HGNC:21198]	-	78	29	3.65811	1.76972
ENSG00000073712	85.95	164.18	-0.932446	0.0434326	0.573036	FERMT2	14	52857268	52952435	-	8510	protein_coding	fermitin family member 2 [Source:HGNC Symbol;Acc:HGNC:15767]	-	98	144	0.773935	1.47974
ENSG00000171160	120.159	61.5749	0.963509	0.0436226	0.573036	MORN4	10	97614553	97633500	-	2512	protein_coding	MORN repeat containing 4 [Source:HGNC Symbol;Acc:HGNC:24001]	-	137	54	3.6653	1.87987
ENSG00000147166	49.1098	21.6727	1.17661	0.0436398	0.573036	ITGB1BP2	X	71301734	71305371	+	2201	protein_coding	integrin subunit beta 1 binding protein 2 [Source:HGNC Symbol;Acc:HGNC:6154]	-	56	19	1.70992	0.754896
ENSG00000248643	21.9182	49.0342	-1.15614	0.0436398	0.573036	RBM14-RBM4	11	66616626	66646469	+	2577	protein_coding	RBM14-RBM4 readthrough [Source:HGNC Symbol;Acc:HGNC:38840]	-	25	43	0.651979	1.45918
ENSG00000231240	22.7953	7.99201	1.50045	0.043693	0.573036	KLF2P1	2	130036958	130038422	+	1042	processed_pseudogene	Kruppel like factor 2 pseudogene 1 [Source:HGNC Symbol;Acc:HGNC:49280]	-	26	7	1.67693	0.587468
ENSG00000182993	22.7953	7.99201	1.50045	0.043693	0.573036	C12orf60	12	14803572	14906586	+	4612	protein_coding	chromosome 12 open reading frame 60 [Source:HGNC Symbol;Acc:HGNC:28726]	-	26	7	0.378872	0.132728
ENSG00000260179	13.1466	2.29188	2.46584	0.0439913	0.573036	AL162741.1	1	1249777	1251334	-	1558	lincRNA	novel transcript	-	15	2	0.647041	0.112258
ENSG00000181722	13.1466	2.29188	2.46584	0.0439913	0.573036	ZBTB20	3	114314501	115147271	-	31872	protein_coding	zinc finger and BTB domain containing 20 [Source:HGNC Symbol;Acc:HGNC:13503]	ZBTB	15	2	0.0316293	0.0054875
ENSG00000227759	13.1466	2.29188	2.46584	0.0439913	0.573036	VTI1BP4	9	128650998	128652145	+	527	processed_pseudogene	vesicle transport through interaction with t-SNAREs 1B pseudogene 4 [Source:HGNC Symbol;Acc:HGNC:43730]	-	15	2	1.91288	0.331874
ENSG00000245522	13.1466	2.29188	2.46584	0.0439913	0.573036	AC026250.1	11	9754770	9759533	-	2632	lincRNA	uncharacterized LOC440028 [Source:NCBI gene;Acc:440028]	-	15	2	0.383013	0.0664504
ENSG00000258561	13.1466	2.29188	2.46584	0.0439913	0.573036	AL359232.1	14	66212810	66509394	-	1797	lincRNA	novel transcript	-	15	2	0.560985	0.0973275
ENSG00000006210	13.1466	2.29188	2.46584	0.0439913	0.573036	CX3CL1	16	57372458	57385048	+	5983	protein_coding	C-X3-C motif chemokine ligand 1 [Source:HGNC Symbol;Acc:HGNC:10647]	-	15	2	0.168492	0.0292324
ENSG00000197410	12.2695	2.29188	2.36726	0.0439913	0.573036	DCHS2	4	154231742	154495570	-	20429	protein_coding	dachsous cadherin-related 2 [Source:HGNC Symbol;Acc:HGNC:23111]	-	14	2	0.0460563	0.00856124
ENSG00000204427	12.2695	2.29188	2.36726	0.0439913	0.573036	ABHD16A	6	31686949	31703444	-	4153	protein_coding	abhydrolase domain containing 16A [Source:HGNC Symbol;Acc:HGNC:13921]	-	14	2	0.226555	0.0421135
ENSG00000280184	3.49781	13.6923	-1.92611	0.0439913	0.573036	AL023806.3	6	145789270	145791973	-	2704	TEC	TEC	-	4	12	0.0994172	0.388086
ENSG00000283648	3.49781	13.6923	-1.92611	0.0439913	0.573036	AC006974.2	7	148543677	148572177	-	1227	lincRNA	novel transcript	-	4	12	0.21909	0.855245
ENSG00000196972	12.2695	2.29188	2.36726	0.0439913	0.573036	SMIM10L2B	X	135094987	135098634	-	2737	protein_coding	small integral membrane protein 10 like 2B [Source:HGNC Symbol;Acc:HGNC:34500]	-	14	2	0.343765	0.0639012
ENSG00000238886	3.49781	13.6923	-1.92611	0.0439913	0.573036	SNORD121A	9	33952769	33952850	-	82	snoRNA	small nucleolar RNA, C/D box 121A [Source:HGNC Symbol;Acc:HGNC:33560]	-	4	12	3.27834	12.7974
ENSG00000204291	12.2695	2.29188	2.36726	0.0439913	0.573036	COL15A1	9	98943179	99070792	+	6653	protein_coding	collagen type XV alpha 1 chain [Source:HGNC Symbol;Acc:HGNC:2192]	-	14	2	0.141423	0.0262885
ENSG00000180878	3.49781	13.6923	-1.92611	0.0439913	0.573036	C11orf42	11	6205566	6211132	+	1142	protein_coding	chromosome 11 open reading frame 42 [Source:HGNC Symbol;Acc:HGNC:28541]	-	4	12	0.235398	0.918901
ENSG00000173338	3.49781	13.6923	-1.92611	0.0439913	0.573036	KCNK7	11	65592855	65595996	-	1563	protein_coding	potassium two pore domain channel subfamily K member 7 [Source:HGNC Symbol;Acc:HGNC:6282]	-	4	12	0.171992	0.671392
ENSG00000255566	12.2695	2.29188	2.36726	0.0439913	0.573036	AC135279.1	12	64442510	64443330	-	504	processed_pseudogene	mitochondrial ribosomal protein S25 (MRPS25) pseudogene	-	14	2	1.86683	0.347019
ENSG00000264044	12.2695	2.29188	2.36726	0.0439913	0.573036	AC005726.2	17	28633206	28635950	+	1515	antisense	novel transcript, antisense to KIAA0100	-	14	2	0.621046	0.115444
ENSG00000278330	3.49781	13.6923	-1.92611	0.0439913	0.573036	AC018529.2	18	77112602	77115726	+	3125	antisense	novel transcript, antisense to MBP	-	4	12	0.0860237	0.335803
ENSG00000267395	12.2695	2.29188	2.36726	0.0439913	0.573036	DM1-AS	19	45767796	45772504	+	1027	antisense	DM1 locus antisense RNA [Source:HGNC Symbol;Acc:HGNC:53125]	-	14	2	0.916148	0.170299
ENSG00000278948	3.49781	13.6923	-1.92611	0.0439913	0.573036	AL031587.5	22	37943050	37944898	+	1849	TEC	TEC	-	4	12	0.145389	0.567542
ENSG00000157368	57.8813	26.233	1.13889	0.0440851	0.573322	IL34	16	70579895	70660682	+	2233	protein_coding	interleukin 34 [Source:HGNC Symbol;Acc:HGNC:28529]	-	66	23	1.98638	0.900726
ENSG00000111863	27.1811	58.1547	-1.09296	0.0440851	0.573322	ADTRP	6	11712054	11807046	-	4150	protein_coding	androgen dependent TFPI regulating protein [Source:HGNC Symbol;Acc:HGNC:21214]	-	31	51	0.502021	1.07467
ENSG00000131400	27.1811	58.1547	-1.09296	0.0440851	0.573322	NAPSA	19	50358477	50365830	-	3581	protein_coding	napsin A aspartic peptidase [Source:HGNC Symbol;Acc:HGNC:13395]	-	31	51	0.581789	1.24543
ENSG00000257800	32.444	67.2752	-1.04857	0.0442321	0.574297	FNBP1P1	2	74120680	74123218	+	1994	processed_pseudogene	formin binding protein 1 pseudogene 1 [Source:HGNC Symbol;Acc:HGNC:44528]	-	37	59	1.24705	2.5875
ENSG00000204252	32.444	67.2752	-1.04857	0.0442321	0.574297	HLA-DOA	6	33004178	33009612	-	4012	protein_coding	major histocompatibility complex, class II, DO alpha [Source:HGNC Symbol;Acc:HGNC:4936]	-	37	59	0.619796	1.28601
ENSG00000151474	32.444	67.2752	-1.04857	0.0442321	0.574297	FRMD4A	10	13643706	14462142	-	14646	protein_coding	FERM domain containing 4A [Source:HGNC Symbol;Acc:HGNC:25491]	-	37	59	0.169782	0.352279
ENSG00000198618	273.659	147.079	0.895392	0.0443066	0.574519	PPIAP22	21	18857779	18858276	+	498	processed_pseudogene	peptidylprolyl isomerase A pseudogene 22 [Source:HGNC Symbol;Acc:HGNC:17236]	-	312	129	42.105	22.6524
ENSG00000198934	109.633	55.8746	0.971286	0.0443865	0.574519	MAGEE1	X	76427724	76431353	+	3630	protein_coding	MAGE family member E1 [Source:HGNC Symbol;Acc:HGNC:24934]	-	125	49	2.31426	1.18044
ENSG00000256897	21.041	6.85196	1.60434	0.0444891	0.574519	AC018410.2	11	47220218	47221751	-	610	antisense	novel transcript	-	24	6	2.64417	0.860152
ENSG00000059915	21.041	6.85196	1.60434	0.0444891	0.574519	PSD	10	102402617	102421539	-	6338	protein_coding	pleckstrin and Sec7 domain containing [Source:HGNC Symbol;Acc:HGNC:9507]	-	24	6	0.254488	0.0827852
ENSG00000230280	7.00653	21.6727	-1.60912	0.0444891	0.574519	HNRNPA1P59	1	202911812	202912729	+	918	processed_pseudogene	heterogeneous nuclear ribonucleoprotein A1 pseudogene 59 [Source:HGNC Symbol;Acc:HGNC:48789]	-	8	19	0.585673	1.80994
ENSG00000236841	7.00653	21.6727	-1.60912	0.0444891	0.574519	AC007750.1	2	162159762	162173223	+	4157	antisense	novel transcript	-	8	19	0.129336	0.399694
ENSG00000239569	7.00653	21.6727	-1.60912	0.0444891	0.574519	KMT2E-AS1	7	105013425	105014321	-	736	antisense	KMT2E antisense RNA 1 [Source:HGNC Symbol;Acc:HGNC:40845]	-	8	19	0.7305	2.25751
ENSG00000223820	7.00653	21.6727	-1.60912	0.0444891	0.574519	CFL1P1	10	87817928	87845612	+	2695	transcribed_unprocessed_pseudogene	cofilin 1 pseudogene 1 [Source:HGNC Symbol;Acc:HGNC:28560]	-	8	19	0.199498	0.616522
ENSG00000269693	7.00653	21.6727	-1.60912	0.0444891	0.574519	AC010422.6	19	12525720	12580975	-	5857	protein_coding	novel transcript	zf-C2H2	8	19	0.0917958	0.283682
ENSG00000128268	7.00653	21.6727	-1.60912	0.0444891	0.574519	MGAT3	22	39457344	39492194	+	5457	protein_coding	mannosyl (beta-1,4-)-glycoprotein beta-1,4-N-acetylglucosaminyltransferase [Source:HGNC Symbol;Acc:HGNC:7046]	-	8	19	0.0985245	0.304476
ENSG00000140279	35.9526	14.8324	1.27184	0.044879	0.57719	DUOX2	15	45092650	45114344	-	9834	protein_coding	dual oxidase 2 [Source:HGNC Symbol;Acc:HGNC:13273]	-	41	13	0.280196	0.115602
ENSG00000140987	15.7781	36.4936	-1.20191	0.044879	0.57719	ZSCAN32	16	3382081	3401065	-	4013	protein_coding	zinc finger and SCAN domain containing 32 [Source:HGNC Symbol;Acc:HGNC:20812]	zf-C2H2	18	32	0.301447	0.697324
ENSG00000053501	82.4414	41.0538	1.00426	0.044946	0.57719	USE1	19	17215346	17219829	+	2431	protein_coding	unconventional SNARE in the ER 1 [Source:HGNC Symbol;Acc:HGNC:30882]	-	94	36	2.59867	1.295
ENSG00000143314	148.227	77.5358	0.934097	0.0450111	0.57719	MRPL24	1	156737303	156741590	-	1695	protein_coding	mitochondrial ribosomal protein L24 [Source:HGNC Symbol;Acc:HGNC:14037]	-	169	68	6.70078	3.50827
ENSG00000243055	35.9526	74.1156	-1.04048	0.0450973	0.57719	GK-AS1	X	30699998	30724174	-	651	antisense	GK antisense RNA 1 [Source:HGNC Symbol;Acc:HGNC:40255]	-	41	65	4.23264	8.73144
ENSG00000278599	18.4096	5.71192	1.67081	0.0451175	0.57719	TBC1D3E	17	38127951	38138862	+	2076	protein_coding	TBC1 domain family member 3E [Source:HGNC Symbol;Acc:HGNC:27071]	-	21	5	0.67983	0.210618
ENSG00000240616	18.4096	5.71192	1.67081	0.0451175	0.57719	RPS6P25	19	12894133	12894880	+	748	processed_pseudogene	ribosomal protein S6 pseudogene 25 [Source:HGNC Symbol;Acc:HGNC:35948]	-	21	5	1.8868	0.584551
ENSG00000269967	6.12936	19.3926	-1.63869	0.0451175	0.57719	AL136115.2	1	31851913	31921841	-	587	lincRNA	novel transcript	-	7	17	0.801434	2.53259
ENSG00000229456	6.12936	19.3926	-1.63869	0.0451175	0.57719	RLIMP1	13	40618738	40621348	+	1680	processed_pseudogene	ring finger protein, LIM domain interacting pseudogene 1 [Source:HGNC Symbol;Acc:HGNC:39682]	-	7	17	0.280025	0.884898
ENSG00000267249	6.12936	19.3926	-1.63869	0.0451175	0.57719	AP005482.3	18	12670426	12671145	-	720	sense_intronic	novel transcript, sense intronic CEP76	-	7	17	0.653392	2.06476
ENSG00000267147	6.12936	19.3926	-1.63869	0.0451175	0.57719	LINC01842	19	14333743	14343916	+	768	lincRNA	long intergenic non-protein coding RNA 1842 [Source:HGNC Symbol;Acc:HGNC:52656]	-	7	17	0.612555	1.93572
ENSG00000163975	14.901	3.43186	2.08487	0.0452022	0.57719	MELTF	3	196988621	197029816	-	8393	protein_coding	melanotransferrin [Source:HGNC Symbol;Acc:HGNC:7037]	-	17	3	0.136126	0.0312578
ENSG00000123901	14.901	3.43186	2.08487	0.0452022	0.57719	GPR83	11	94377311	94401419	-	4282	protein_coding	G protein-coupled receptor 83 [Source:HGNC Symbol;Acc:HGNC:4523]	-	17	3	0.266815	0.0612672
ENSG00000136011	14.901	3.43186	2.08487	0.0452022	0.57719	STAB2	12	103587273	103766727	+	9288	protein_coding	stabilin 2 [Source:HGNC Symbol;Acc:HGNC:18629]	-	17	3	0.123008	0.0282457
ENSG00000262020	14.901	3.43186	2.08487	0.0452022	0.57719	AC007014.1	16	11066496	11071102	-	610	antisense	novel transcript, antisense to CLEC16A	-	17	3	1.87295	0.430076
ENSG00000260971	4.375	14.8324	-1.72854	0.0452022	0.57719	AC119674.1	1	56154545	56477687	-	7878	lincRNA	novel transcript	-	5	13	0.0426542	0.144305
ENSG00000243176	4.375	14.8324	-1.72854	0.0452022	0.57719	AC092944.1	3	157175223	157381265	+	1544	processed_transcript	novel transcript	-	5	13	0.217636	0.736291
ENSG00000272112	4.375	14.8324	-1.72854	0.0452022	0.57719	AC011374.2	5	151724831	151725356	-	526	lincRNA	novel transcript	-	5	13	0.63884	2.16128
ENSG00000275601	4.375	14.8324	-1.72854	0.0452022	0.57719	AC011330.2	15	43642389	43643023	-	635	sense_intronic	novel transcript, sense intronic to CATSPER2	-	5	13	0.529181	1.79029
ENSG00000135740	4.375	14.8324	-1.72854	0.0452022	0.57719	SLC9A5	16	67237683	67272190	+	5419	protein_coding	solute carrier family 9 member A5 [Source:HGNC Symbol;Acc:HGNC:11078]	-	5	13	0.0620096	0.209787
ENSG00000256229	4.375	14.8324	-1.72854	0.0452022	0.57719	ZNF486	19	20167228	20200490	+	4261	protein_coding	zinc finger protein 486 [Source:HGNC Symbol;Acc:HGNC:20807]	zf-C2H2	5	13	0.0788618	0.2668
ENSG00000099958	16.6553	4.57188	1.84171	0.045436	0.578017	DERL3	22	23834503	23839128	-	3796	protein_coding	derlin 3 [Source:HGNC Symbol;Acc:HGNC:14236]	-	19	4	0.336384	0.0921483
ENSG00000186451	5.25218	17.1125	-1.67699	0.045436	0.578017	SPATA12	3	57060441	57075432	+	2413	protein_coding	spermatogenesis associated 12 [Source:HGNC Symbol;Acc:HGNC:23221]	-	6	15	0.16711	0.54361
ENSG00000253882	5.25218	17.1125	-1.67699	0.045436	0.578017	AC099548.2	7	143761790	143836933	-	3625	transcribed_unprocessed_pseudogene	family with sequence similarity 115, member C pseudogene [Source:NCBI gene;Acc:154761]	-	6	15	0.111238	0.361857
ENSG00000254352	5.25218	17.1125	-1.67699	0.045436	0.578017	AC100854.1	8	78723796	78724136	-	341	processed_pseudogene	chromosome 4 open reading frame 46 (C4orf46) pseudogene	-	6	15	1.18251	3.84672
ENSG00000189238	5.25218	17.1125	-1.67699	0.045436	0.578017	LINC00943	12	126726270	126746252	+	3893	lincRNA	long intergenic non-protein coding RNA 943 [Source:HGNC Symbol;Acc:HGNC:48639]	-	6	15	0.10358	0.336946
ENSG00000279568	5.25218	17.1125	-1.67699	0.045436	0.578017	AC093525.9	16	2575628	2577373	-	1746	TEC	tec	-	6	15	0.230948	0.751278
ENSG00000238151	5.25218	17.1125	-1.67699	0.045436	0.578017	MLLT10P1	20	30403123	30403384	-	262	processed_pseudogene	myeloid/lymphoid or mixed-lineage leukemia; translocated to, 10 pseudogene 1 [Source:HGNC Symbol;Acc:HGNC:15794]	-	6	15	1.53907	5.00661
ENSG00000205413	45.6012	90.0765	-0.979631	0.0455324	0.578936	SAMD9	7	93099513	93118023	-	6855	protein_coding	sterile alpha motif domain containing 9 [Source:HGNC Symbol;Acc:HGNC:1348]	-	52	79	0.509805	1.0078
ENSG00000273654	144.719	75.2557	0.942568	0.0460546	0.585093	AC020904.2	19	18022403	18032099	+	1736	transcribed_processed_pseudogene	citrate synthase (CS) pseudogene	-	165	66	6.38767	3.32467
ENSG00000110536	33.3211	13.6923	1.27709	0.0461633	0.585093	PTPMT1	11	47565430	47573461	+	2740	protein_coding	protein tyrosine phosphatase, mitochondrial 1 [Source:HGNC Symbol;Acc:HGNC:26965]	-	38	12	0.932054	0.382987
ENSG00000232150	33.3211	13.6923	1.27709	0.0461633	0.585093	ST13P4	13	50172089	50173181	+	1093	processed_pseudogene	ST13, Hsp70 interacting protein pseudogene 4 [Source:HGNC Symbol;Acc:HGNC:18487]	-	38	12	2.33653	0.960096
ENSG00000253584	14.0238	34.2134	-1.27765	0.0461633	0.585093	AC091987.1	5	104917492	105246364	-	1202	lincRNA	novel transcript	-	16	30	0.894589	2.18258
ENSG00000173678	14.0238	34.2134	-1.27765	0.0461633	0.585093	SPDYE2B	7	102650325	102661398	+	2072	protein_coding	speedy/RINGO cell cycle regulator family member E2B [Source:HGNC Symbol;Acc:HGNC:48334]	-	16	30	0.518965	1.26615
ENSG00000273759	14.0238	34.2134	-1.27765	0.0461633	0.585093	AL117379.1	20	62928621	62929297	-	677	lincRNA	novel transcript	-	16	30	1.58833	3.87513
ENSG00000154545	25.4268	54.7345	-1.10145	0.046223	0.585541	MAGED4	X	52184823	52192268	+	4809	protein_coding	MAGE family member D4 [Source:HGNC Symbol;Acc:HGNC:23793]	-	29	48	0.405276	0.872851
ENSG00000186469	231.556	419.554	-0.857043	0.0466169	0.590218	GNG2	14	51826195	51979342	+	6379	protein_coding	G protein subunit gamma 2 [Source:HGNC Symbol;Acc:HGNC:4404]	-	264	368	2.78137	5.04486
ENSG00000137070	48.2327	95.7768	-0.987343	0.0467936	0.592142	IL11RA	9	34650702	34661892	+	4271	protein_coding	interleukin 11 receptor subunit alpha [Source:HGNC Symbol;Acc:HGNC:5967]	-	55	84	0.865448	1.7199
ENSG00000224186	34.1983	70.6954	-1.04433	0.0469916	0.594333	C5orf66	5	135033280	135358219	+	6650	antisense	chromosome 5 open reading frame 66 [Source:HGNC Symbol;Acc:HGNC:48332]	-	39	62	0.39414	0.815312
ENSG00000125966	531.54	948.542	-0.835339	0.0471128	0.595552	MMP24	20	35226654	35277000	+	4414	protein_coding	matrix metallopeptidase 24 [Source:HGNC Symbol;Acc:HGNC:7172]	-	606	832	9.22674	16.4833
ENSG00000240291	60.5127	28.5131	1.08314	0.047268	0.597198	AL450384.2	10	18513115	18545651	-	1575	antisense	novel transcript, antisense to CACNB2	-	69	25	2.94426	1.38808
ENSG00000270605	24.5496	52.4544	-1.09057	0.0474097	0.598091	AL353622.1	1	28239509	28241453	-	1945	antisense	novel transcript	-	28	46	0.96749	2.0682
ENSG00000253667	24.5496	52.4544	-1.09057	0.0474097	0.598091	AC100821.1	8	53971231	53974210	+	2479	processed_pseudogene	ESF1, nucleolar pre-rRNA processing protein, homolog (S. cerevisiae) (ESF1) pseudogene	-	28	46	0.759084	1.62269
ENSG00000146109	189.453	344.31	-0.861314	0.0474136	0.598091	ABT1	6	26596952	26600744	+	2949	protein_coding	activator of basal transcription 1 [Source:HGNC Symbol;Acc:HGNC:17369]	-	216	302	4.92251	8.95542
ENSG00000082196	31.5668	12.5522	1.32374	0.0475441	0.599106	C1QTNF3	5	34019448	34043832	-	3576	protein_coding	C1q and TNF related 3 [Source:HGNC Symbol;Acc:HGNC:14326]	-	36	11	0.67657	0.268998
ENSG00000272402	31.5668	12.5522	1.32374	0.0475441	0.599106	AL031775.2	6	24706747	24707151	+	405	antisense	novel transcript, antisense to C6orf62	-	36	11	5.97387	2.37515
ENSG00000112167	76.3014	37.6336	1.01792	0.047604	0.599545	SAYSD1	6	39104064	39115189	-	2925	protein_coding	SAYSVFN motif domain containing 1 [Source:HGNC Symbol;Acc:HGNC:21025]	-	87	33	1.99895	0.986602
ENSG00000163376	98.23	183.561	-0.900938	0.048091	0.60536	KBTBD8	3	66998307	67011210	+	4736	protein_coding	kelch repeat and BTB domain containing 8 [Source:HGNC Symbol;Acc:HGNC:30691]	-	112	161	1.58933	2.97282
ENSG00000254064	58.7584	27.3731	1.09943	0.0484199	0.609179	AC105206.2	8	22254576	22275162	-	515	antisense	uncharacterized LOC100507071 [Source:NCBI gene;Acc:100507071]	-	67	24	8.74331	4.07528
ENSG00000165714	59.6356	114.018	-0.933187	0.0484732	0.60953	BORCS5	12	12357079	12469694	+	4980	protein_coding	BLOC-1 related complex subunit 5 [Source:HGNC Symbol;Acc:HGNC:17950]	-	68	100	0.917672	1.756
ENSG00000229325	37.7069	75.2557	-0.993992	0.0485942	0.610447	ACAP2-IT1	3	195280723	195282741	-	690	sense_intronic	ACAP2 intronic transcript 1 [Source:HGNC Symbol;Acc:HGNC:41426]	-	43	66	4.1882	8.36467
ENSG00000270427	18.4096	41.0538	-1.1505	0.0485971	0.610447	NRBF2P5	10	5776071	5776858	+	788	processed_pseudogene	nuclear receptor binding factor 2 pseudogene 5 [Source:HGNC Symbol;Acc:HGNC:44683]	-	21	36	1.79102	3.99512
ENSG00000105538	49.9869	22.8128	1.12849	0.0486862	0.611245	RASIP1	19	48720587	48740721	-	4149	protein_coding	Ras interacting protein 1 [Source:HGNC Symbol;Acc:HGNC:24716]	-	57	20	0.923293	0.421541
ENSG00000277182	29.8125	11.4122	1.3777	0.0490282	0.614572	AC006449.5	17	38749360	38751457	+	2098	antisense	uncharacterized LOC100287808 [Source:NCBI gene;Acc:100287808]	-	34	10	1.08913	0.41682
ENSG00000188603	12.2695	30.7932	-1.31706	0.0490282	0.614572	CLN3	16	28474111	28495575	-	9858	protein_coding	CLN3, battenin [Source:HGNC Symbol;Acc:HGNC:2074]	-	14	27	0.0954437	0.239513
ENSG00000104880	12.2695	30.7932	-1.31706	0.0490282	0.614572	ARHGEF18	19	7395113	7472477	+	6235	protein_coding	Rho/Rac guanine nucleotide exchange factor 18 [Source:HGNC Symbol;Acc:HGNC:17090]	-	14	27	0.150904	0.378688
ENSG00000172456	58.7584	112.878	-0.940032	0.0492169	0.616564	FGGY	1	59296638	59810647	+	12174	protein_coding	FGGY carbohydrate kinase domain containing [Source:HGNC Symbol;Acc:HGNC:25610]	-	67	99	0.36987	0.711141
ENSG00000147642	148.227	78.6758	0.913069	0.0492386	0.616564	SYBU	8	109573978	109691791	-	7024	protein_coding	syntabulin [Source:HGNC Symbol;Acc:HGNC:26011]	-	169	69	1.617	0.85905
ENSG00000160563	242.082	131.119	0.884189	0.0495668	0.62014	MED27	9	131860107	132079908	-	2107	protein_coding	mediator complex subunit 27 [Source:HGNC Symbol;Acc:HGNC:2377]	-	276	115	8.80344	4.77295
ENSG00000189410	35.9526	72.9755	-1.01815	0.0496441	0.62014	SH2D5	1	20719732	20732837	-	4423	protein_coding	SH2 domain containing 5 [Source:HGNC Symbol;Acc:HGNC:28819]	-	41	64	0.622981	1.26537
ENSG00000162086	57.0041	26.233	1.11691	0.0496537	0.62014	ZNF75A	16	3305406	3318852	+	8063	protein_coding	zinc finger protein 75a [Source:HGNC Symbol;Acc:HGNC:13146]	zf-C2H2	65	23	0.541782	0.249451
ENSG00000177721	27.1811	57.0147	-1.06445	0.0496537	0.62014	ANXA2R	5	43039081	43043170	-	2386	protein_coding	annexin A2 receptor [Source:HGNC Symbol;Acc:HGNC:33463]	-	31	50	0.873171	1.83254
ENSG00000254598	27.1811	57.0147	-1.06445	0.0496537	0.62014	CSNK2A3	11	11351942	11353357	-	1416	protein_coding	casein kinase 2 alpha 3 [Source:HGNC Symbol;Acc:HGNC:2458]	-	31	50	1.47132	3.08788
ENSG00000275464	245.591	440.075	-0.841073	0.0498501	0.622268	FP565260.1	21	5130871	5154734	-	7665	protein_coding	periodic tryptophan protein 2 homolog [Source:NCBI gene;Acc:102724159]	-	280	386	2.45501	4.40381
ENSG00000234009	79.81	39.9137	0.998055	0.0500212	0.62408	RPL5P34	22	42776406	42777296	-	891	processed_pseudogene	ribosomal protein L5 pseudogene 34 [Source:HGNC Symbol;Acc:HGNC:36463]	-	91	35	6.86391	3.43514
ENSG00000256628	47.3555	21.6727	1.12428	0.0500626	0.62427	ZBTB11-AS1	3	101676475	101679217	+	2743	antisense	ZBTB11 antisense RNA 1 [Source:HGNC Symbol;Acc:HGNC:48573]	-	54	19	1.32305	0.605733
ENSG00000182853	28.0582	10.2721	1.44089	0.0506208	0.629918	VMO1	17	4785285	4786433	-	803	protein_coding	vitelline membrane outer layer 1 homolog [Source:HGNC Symbol;Acc:HGNC:30387]	-	32	9	2.6782	0.980123
ENSG00000233834	11.3923	28.5131	-1.3123	0.0506208	0.629918	AC005083.1	7	20217577	20221700	+	901	processed_transcript	uncharacterized LOC100506098 [Source:NCBI gene;Acc:100506098]	-	13	25	0.969676	2.42644
ENSG00000138311	11.3923	28.5131	-1.3123	0.0506208	0.629918	ZNF365	10	62374192	62670301	+	5368	protein_coding	zinc finger protein 365 [Source:HGNC Symbol;Acc:HGNC:18194]	-	13	25	0.162757	0.407269
ENSG00000100979	11.3923	28.5131	-1.3123	0.0506208	0.629918	PLTP	20	45898621	45912155	-	2541	protein_coding	phospholipid transfer protein [Source:HGNC Symbol;Acc:HGNC:9093]	-	13	25	0.343832	0.860378
ENSG00000112796	76.3014	143.659	-0.91146	0.0511126	0.635708	ENPP5	6	46159187	46170971	-	4264	protein_coding	ectonucleotide pyrophosphatase/phosphodiesterase 5 (putative) [Source:HGNC Symbol;Acc:HGNC:13717]	-	87	126	1.37123	2.58409
ENSG00000227615	192.085	103.757	0.88798	0.0511951	0.636404	AP001324.1	11	74745716	74746114	-	399	processed_pseudogene	ribosomal protein S12 (RPS12) pseudogene	-	219	91	36.8875	19.9445
ENSG00000176896	21.041	46.7541	-1.14616	0.0515504	0.640488	TCEANC	X	13653189	13681964	+	5231	protein_coding	transcription elongation factor A N-terminal and central domain containing [Source:HGNC Symbol;Acc:HGNC:28277]	-	24	41	0.308343	0.685414
ENSG00000204262	36.8297	15.9724	1.20043	0.051728	0.641536	COL5A2	2	189031896	189225312	-	7453	protein_coding	collagen type V alpha 2 chain [Source:HGNC Symbol;Acc:HGNC:2210]	-	42	14	0.378727	0.164267
ENSG00000130270	36.8297	15.9724	1.20043	0.051728	0.641536	ATP8B3	19	1782075	1812276	-	7014	protein_coding	ATPase phospholipid transporting 8B3 [Source:HGNC Symbol;Acc:HGNC:13535]	-	42	14	0.402431	0.174548
ENSG00000268388	16.6553	37.6336	-1.16874	0.051728	0.641536	FENDRR	16	86474529	86509099	-	6795	lincRNA	FOXF1 adjacent non-coding developmental regulatory RNA [Source:HGNC Symbol;Acc:HGNC:43894]	-	19	33	0.18792	0.424696
ENSG00000272047	119.282	62.715	0.926532	0.051742	0.641536	GTF2H5	6	158168350	158199344	+	7565	protein_coding	general transcription factor IIH subunit 5 [Source:HGNC Symbol;Acc:HGNC:21157]	-	136	55	1.2082	0.635781
ENSG00000275993	79.81	148.22	-0.891762	0.05178	0.641675	SIK1B	21	6111134	6123739	+	4806	protein_coding	salt inducible kinase 1B (putative) [Source:HGNC Symbol;Acc:HGNC:52389]	-	91	130	1.27252	2.36545
ENSG00000259659	10.5152	26.233	-1.30674	0.0523243	0.648086	AC009996.1	15	44557829	44559188	+	653	sense_intronic	novel transcript	-	12	23	1.23503	3.08013
ENSG00000224546	52.6184	25.0929	1.06552	0.0524031	0.648726	EIF4BP3	9	96146007	96147856	+	1850	processed_pseudogene	eukaryotic translation initiation factor 4B pseudogene 3 [Source:HGNC Symbol;Acc:HGNC:37936]	-	60	22	2.17965	1.03993
ENSG00000048140	272.782	484.537	-0.828483	0.0526111	0.650964	TSPAN17	5	176647387	176659054	+	5215	protein_coding	tetraspanin 17 [Source:HGNC Symbol;Acc:HGNC:13594]	-	311	425	4.00787	7.1267
ENSG00000224138	28.9354	60.4349	-1.05854	0.0529098	0.654322	AC000123.1	7	127350128	127351523	+	516	antisense	novel transcript	-	33	53	4.29806	8.98214
ENSG00000235138	20.1639	44.474	-1.13524	0.053163	0.657114	AL445931.1	9	134054290	134058805	+	2112	antisense	uncharacterized LOC100130548 [Source:NCBI gene;Acc:100130548]	-	23	39	0.731884	1.61482
ENSG00000116833	33.3211	67.2752	-1.01024	0.0532081	0.657332	NR5A2	1	200027602	200177424	+	7559	protein_coding	nuclear receptor subfamily 5 group A member 2 [Source:HGNC Symbol;Acc:HGNC:7984]	SF-like	38	59	0.337853	0.682561
ENSG00000166086	34.1983	14.8324	1.19995	0.0535035	0.659619	JAM3	11	134068925	134152001	+	5451	protein_coding	junctional adhesion molecule 3 [Source:HGNC Symbol;Acc:HGNC:15532]	-	39	13	0.480835	0.208555
ENSG00000212588	14.901	35.3535	-1.23806	0.0535035	0.659619	SNORA26	4	52713249	52713370	+	122	snoRNA	small nucleolar RNA, H/ACA box 26 [Source:HGNC Symbol;Acc:HGNC:32616]	-	17	31	9.36477	22.2206
ENSG00000253598	14.901	35.3535	-1.23806	0.0535035	0.659619	SLC10A5	8	81693607	81696174	-	2568	protein_coding	solute carrier family 10 member 5 [Source:HGNC Symbol;Acc:HGNC:22981]	-	17	31	0.4449	1.05565
ENSG00000263990	14.901	35.3535	-1.23806	0.0535035	0.659619	AC004253.1	17	31873926	31886666	+	488	lincRNA	novel transcript	-	17	31	2.34119	5.55515
ENSG00000023839	24.5496	51.3144	-1.05894	0.0539399	0.664657	ABCC2	10	99782640	99852594	+	7837	protein_coding	ATP binding cassette subfamily C member 2 [Source:HGNC Symbol;Acc:HGNC:53]	-	28	45	0.240113	0.50213
ENSG00000267040	23.6725	9.13207	1.36472	0.0541358	0.665018	AC027097.1	18	57630302	57669296	+	2397	antisense	uncharacterized LOC100505549 [Source:NCBI gene;Acc:100505549]	-	27	8	0.757014	0.291861
ENSG00000251370	9.63802	23.9529	-1.30014	0.0541358	0.665018	SEMA5A-AS1	5	9511333	9518086	+	1679	lincRNA	SEMA5A antisense RNA 1 [Source:HGNC Symbol;Acc:HGNC:52973]	-	11	21	0.440301	1.09376
ENSG00000198134	9.63802	23.9529	-1.30014	0.0541358	0.665018	AC007537.1	12	12111163	12111489	+	327	processed_pseudogene	prothymosin, alpha (PTMA) pseudogene	-	11	21	2.26075	5.61598
ENSG00000199961	9.63802	23.9529	-1.30014	0.0541358	0.665018	SNORD1B	17	76561109	76561192	+	84	snoRNA	small nucleolar RNA, C/D box 1B [Source:HGNC Symbol;Acc:HGNC:32676]	-	11	21	8.80079	21.8622
ENSG00000183023	8.76086	23.9529	-1.43582	0.0541358	0.665018	SLC8A1	2	40097270	40611053	-	21922	protein_coding	solute carrier family 8 member A1 [Source:HGNC Symbol;Acc:HGNC:11068]	-	10	21	0.0306569	0.0837708
ENSG00000272941	8.76086	23.9529	-1.43582	0.0541358	0.665018	AC083862.2	7	135168403	135169547	+	1145	antisense	novel transcript, antisense to C7orf49	-	10	21	0.586952	1.60386
ENSG00000247516	56.127	107.177	-0.931296	0.0543416	0.667003	MIR4458HG	5	8450743	8463095	+	4339	lincRNA	MIR4458 host gene [Source:HGNC Symbol;Acc:HGNC:49008]	-	64	94	0.991285	1.89449
ENSG00000083828	28.0582	58.1547	-1.04736	0.0543532	0.667003	ZNF586	19	57769655	57819939	+	3261	protein_coding	zinc finger protein 586 [Source:HGNC Symbol;Acc:HGNC:25949]	zf-C2H2	32	51	0.659489	1.36764
ENSG00000234494	32.444	64.9951	-0.998908	0.0545567	0.669158	SP2-AS1	17	47897330	47941410	-	2531	antisense	SP2 antisense RNA 1 [Source:HGNC Symbol;Acc:HGNC:51341]	-	37	57	0.982466	1.96941
ENSG00000233762	165.77	90.0765	0.879335	0.0547388	0.671047	AC007969.1	2	171517270	171517716	-	447	processed_pseudogene	ribosomal protein S15 (RPS15) pseudogene	-	189	79	28.416	15.4552
ENSG00000178597	42.0926	18.2526	1.20121	0.0549158	0.672873	PSAPL1	4	7430294	7434973	-	4680	protein_coding	prosaposin like 1 (gene/pseudogene) [Source:HGNC Symbol;Acc:HGNC:33131]	-	48	16	0.689292	0.29897
ENSG00000165156	556.101	972.483	-0.806146	0.055442	0.674549	ZHX1	8	123248451	123275541	-	6741	protein_coding	zinc fingers and homeoboxes 1 [Source:HGNC Symbol;Acc:HGNC:12871]	Homeobox	634	853	6.32081	11.0657
ENSG00000261801	130.684	69.5553	0.909009	0.0555118	0.674549	LOXL1-AS1	15	73908071	73928248	-	4221	antisense	LOXL1 antisense RNA 1 [Source:HGNC Symbol;Acc:HGNC:44169]	-	149	61	2.37235	1.26377
ENSG00000278662	49.1098	22.8128	1.10302	0.0556015	0.674549	GOLGA6L10	15	82339998	82349475	-	4715	protein_coding	golgin A6 family-like 10 [Source:HGNC Symbol;Acc:HGNC:37228]	-	56	20	0.798205	0.370939
ENSG00000237883	23.6725	49.0342	-1.04571	0.0556015	0.674549	DGUOK-AS1	2	73947642	73981441	-	865	antisense	DGUOK antisense RNA 1 [Source:HGNC Symbol;Acc:HGNC:43441]	-	27	43	2.09776	4.34716
ENSG00000200087	76.3014	38.7737	0.974996	0.0558854	0.674549	SNORA73B	1	28508559	28508762	+	204	snoRNA	small nucleolar RNA, H/ACA box 73B [Source:HGNC Symbol;Acc:HGNC:10116]	-	87	34	28.6614	14.5748
ENSG00000273230	62.267	117.438	-0.913628	0.0558889	0.674549	AC102953.2	7	1464497	1467522	-	3026	lincRNA	novel transcript	-	71	103	1.57688	2.97661
ENSG00000176933	21.9182	7.99201	1.44418	0.0560418	0.674549	TOB2P1	6	28217643	28218634	-	992	processed_pseudogene	transducer of ERBB2, 2 pseudogene 1 [Source:HGNC Symbol;Acc:HGNC:13986]	-	25	7	1.6937	0.617078
ENSG00000243789	7.88369	22.8128	-1.51557	0.0560418	0.674549	JMJD7	15	41828085	41837581	+	1971	protein_coding	jumonji domain containing 7 [Source:HGNC Symbol;Acc:HGNC:34397]	-	9	20	0.306877	0.887354
ENSG00000239672	649.078	369.391	0.813102	0.0562986	0.674549	NME1	17	51153536	51162428	+	3438	protein_coding	NME/NM23 nucleoside diphosphate kinase 1 [Source:HGNC Symbol;Acc:HGNC:7849]	-	740	324	14.4655	8.24125
ENSG00000143994	7.88369	1.1519	2.6653	0.0566303	0.674549	ABHD1	2	27123789	27130812	+	4630	protein_coding	abhydrolase domain containing 1 [Source:HGNC Symbol;Acc:HGNC:17553]	-	9	1	0.130638	0.0188874
ENSG00000265078	7.88369	1.1519	2.6653	0.0566303	0.674549	RN7SL664P	3	48094801	48095105	-	305	misc_RNA	RNA, 7SL, cytoplasmic 664, pseudogene [Source:HGNC Symbol;Acc:HGNC:46680]	-	9	1	1.98313	0.286717
ENSG00000199530	7.88369	1.1519	2.6653	0.0566303	0.674549	RF00019	4	82944738	82944845	-	108	misc_RNA		-	9	1	5.6005	0.809711
ENSG00000229661	7.88369	1.1519	2.6653	0.0566303	0.674549	BUD31P2	X	75201491	75201790	+	300	processed_pseudogene	BUD31 homolog pseudogene 2 [Source:HGNC Symbol;Acc:HGNC:51562]	-	9	1	2.01618	0.291496
ENSG00000010671	7.88369	1.1519	2.6653	0.0566303	0.674549	BTK	X	101349447	101390796	-	4575	protein_coding	Bruton tyrosine kinase [Source:HGNC Symbol;Acc:HGNC:1133]	-	9	1	0.132209	0.0191145
ENSG00000227083	7.88369	1.1519	2.6653	0.0566303	0.674549	L29074.1	X	147900178	147901459	-	534	antisense	novel transcript	-	9	1	1.13269	0.163762
ENSG00000254266	7.88369	1.1519	2.6653	0.0566303	0.674549	PKIA-AS1	8	78426103	78558503	-	2656	lincRNA	PKIA antisense RNA 1 [Source:HGNC Symbol;Acc:HGNC:51659]	-	9	1	0.227731	0.032925
ENSG00000253395	7.88369	1.1519	2.6653	0.0566303	0.674549	AP003469.2	8	101122145	101126158	-	430	lincRNA	novel transcript	-	9	1	1.40664	0.203369
ENSG00000282897	7.88369	1.1519	2.6653	0.0566303	0.674549	AL162727.3	9	113614589	113617375	-	2787	TEC	TEC	-	9	1	0.217027	0.0313774
ENSG00000285287	7.88369	1.1519	2.6653	0.0566303	0.674549	AL354855.1	9	131370933	131372514	+	653	unprocessed_pseudogene	novel pseudogene similar to avian transmembrane protein 180	-	9	1	0.92627	0.133918
ENSG00000254461	7.88369	1.1519	2.6653	0.0566303	0.674549	AP001107.4	11	66259567	66261834	-	539	antisense	novel transcript	-	9	1	1.12218	0.162243
ENSG00000229605	7.88369	1.1519	2.6653	0.0566303	0.674549	RPL21P93	10	28898996	28899484	-	489	processed_pseudogene	ribosomal protein L21 pseudogene 93 [Source:HGNC Symbol;Acc:HGNC:35646]	-	9	1	1.23692	0.178832
ENSG00000229927	7.88369	1.1519	2.6653	0.0566303	0.674549	RHEBP1	10	46634911	46635466	-	556	processed_pseudogene	RHEB pseudogene 1 [Source:HGNC Symbol;Acc:HGNC:10010]	-	9	1	1.08787	0.157282
ENSG00000173208	7.88369	1.1519	2.6653	0.0566303	0.674549	ABCD2	12	39550033	39619751	-	6238	protein_coding	ATP binding cassette subfamily D member 2 [Source:HGNC Symbol;Acc:HGNC:66]	-	9	1	0.0969628	0.0140187
ENSG00000255642	7.88369	1.1519	2.6653	0.0566303	0.674549	PABPC1P4	12	63822021	63823895	+	1875	processed_pseudogene	poly(A) binding protein cytoplasmic 1 pseudogene 4 [Source:HGNC Symbol;Acc:HGNC:8563]	-	9	1	0.322589	0.0466393
ENSG00000257594	7.88369	1.1519	2.6653	0.0566303	0.674549	GALNT4	12	89519408	89524806	-	5399	protein_coding	polypeptide N-acetylgalactosaminyltransferase 4 [Source:HGNC Symbol;Acc:HGNC:4126]	-	9	1	0.112031	0.0161972
ENSG00000174527	7.88369	1.1519	2.6653	0.0566303	0.674549	MYO1H	12	109347903	109455523	+	4792	protein_coding	myosin IH [Source:HGNC Symbol;Acc:HGNC:13879]	-	9	1	0.126222	0.0182489
ENSG00000256542	7.88369	1.1519	2.6653	0.0566303	0.674549	AC148477.2	12	132277349	132280900	+	3039	antisense	novel transcript	-	9	1	0.199031	0.0287755
ENSG00000227258	7.88369	1.1519	2.6653	0.0566303	0.674549	SMIM2-AS1	13	44110451	44240517	+	3009	antisense	SMIM2 antisense RNA 1 [Source:HGNC Symbol;Acc:HGNC:42674]	-	9	1	0.201015	0.0290624
ENSG00000257175	7.88369	1.1519	2.6653	0.0566303	0.674549	CR383656.1	14	18634955	18637208	-	2254	processed_pseudogene	ubiquitin specific peptidase 10 (USP10) pseudogene	-	9	1	0.268347	0.0387971
ENSG00000258759	7.88369	1.1519	2.6653	0.0566303	0.674549	AL049779.2	14	67799004	67799609	+	606	processed_pseudogene	DnaJ (Hsp40) homolog, subfamily C, member 9 (DNAJC9) pseudogene	-	9	1	0.998109	0.144305
ENSG00000176753	7.88369	1.1519	2.6653	0.0566303	0.674549	C15orf56	15	40250664	40252969	-	2306	processed_transcript	chromosome 15 open reading frame 56 [Source:HGNC Symbol;Acc:HGNC:33868]	-	9	1	0.262296	0.0379223
ENSG00000261207	7.88369	1.1519	2.6653	0.0566303	0.674549	AL031717.1	16	1751559	1752262	-	565	antisense	novel transcript, antisense to MAPK8IP3	-	9	1	1.07054	0.154777
ENSG00000278058	7.88369	1.1519	2.6653	0.0566303	0.674549	AC009159.3	16	79605802	79606605	+	804	lincRNA	novel transcript	-	9	1	0.752306	0.108767
ENSG00000267986	7.88369	1.1519	2.6653	0.0566303	0.674549	AC130469.1	19	8581160	8582715	+	388	antisense	novel transcript, antisense to ADAMTS10	-	9	1	1.5589	0.225383
ENSG00000234353	7.88369	1.1519	2.6653	0.0566303	0.674549	AP000346.2	22	23638492	23640762	-	906	transcribed_unprocessed_pseudogene	immunoglobulin lambda-like polypeptide 1 (IGLL1) pseudogene	-	9	1	0.667609	0.0965218
ENSG00000188672	0.866243	7.99201	-3.01714	0.0566303	0.674549	RHCE	1	25362249	25430192	-	2433	protein_coding	Rh blood group CcEe antigens [Source:HGNC Symbol;Acc:HGNC:10008]	-	1	7	0.0276227	0.251599
ENSG00000276975	0.866243	7.99201	-3.01714	0.0566303	0.674549	HYDIN2	1	146472566	146914294	+	17641	transcribed_unprocessed_pseudogene	HYDIN2, axonemal central pair apparatus protein (pseudogene) [Source:HGNC Symbol;Acc:HGNC:33129]	-	1	7	0.00380965	0.0346999
ENSG00000223861	0.866243	7.99201	-3.01714	0.0566303	0.674549	AL365436.1	1	151557446	151557940	+	495	processed_pseudogene	ribosomal protein S10 (RPS10) pseudogene	-	1	7	0.13577	1.23665
ENSG00000117090	0.866243	7.99201	-3.01714	0.0566303	0.674549	SLAMF1	1	160608100	160647295	-	4269	protein_coding	signaling lymphocytic activation molecule family member 1 [Source:HGNC Symbol;Acc:HGNC:10903]	-	1	7	0.0157428	0.143392
ENSG00000232028	0.866243	7.99201	-3.01714	0.0566303	0.674549	AC007391.1	2	37325340	37326797	+	504	lincRNA	novel transcript	-	1	7	0.133345	1.21457
ENSG00000235934	0.866243	7.99201	-3.01714	0.0566303	0.674549	AC007405.2	2	170816293	170818037	-	832	antisense	novel transcript	-	1	7	0.0807764	0.735747
ENSG00000174715	0.866243	7.99201	-3.01714	0.0566303	0.674549	PPIAP72	3	138643874	138644694	-	504	processed_pseudogene	peptidylprolyl isomerase A pseudogene 72 [Source:HGNC Symbol;Acc:HGNC:53696]	-	1	7	0.133345	1.21457
ENSG00000225094	0.866243	7.99201	-3.01714	0.0566303	0.674549	SETP20	4	109553243	109554094	-	852	processed_pseudogene	SET pseudogene 20 [Source:HGNC Symbol;Acc:HGNC:42939]	-	1	7	0.0788803	0.718476
[truncated: 21,945 more rows]
